# Supplementary material for: Allele-specific alternative splicing of Drosophila Ribosomal protein S21 suppresses a lethal mutation in the Phosphorylated adaptor for RNA export (Phax) gene
Source: G3 (Bethesda). 2022 Aug 3;12(9):jkac195. doi: 10.1093/g3journal/jkac195 (PMC9434302; doi:10.1093/g3journal/jkac195)
Supplement: jkac195_Supplementary_Data [file jkac195_supplementary_data.zip › Suppl/Supplemental_Table_S2_G3-2022-403548.xlsx]

## Sheet: Sheet1
Supplemental Table S2
target_id	SYMBOL	ASSOCIATED_GENE	FBID_KEY	b	-log10qval
FBtr0343429	Fbp2-RC	Fbp2	FBgn0000640	-8.31107	162.909
FBtr0089324	Lsp2-RA	Lsp2	FBgn0002565	-8.33898	144.581
FBtr0073651	Lsp1alpha-RA	Lsp1alpha	FBgn0002562	-8.05147	131.642
FBtr0079808	Fbp2-RA	Fbp2	FBgn0000640	-10.3994	114.715
FBtr0085031	TwdlN-RA	TwdlN	FBgn0039441	6.19262	88.4989
FBtr0083687	Muc91C-RA	Muc91C	FBgn0038642	7.5518	82.598
FBtr0086999	CG30458-RA	CG30458	FBgn0050458	5.52988	80.5758
FBtr0086325	CG16898-RA	CG16898	FBgn0034480	5.33554	76.1319
FBtr0076194	CG14147-RA	CG14147	FBgn0036112	6.32149	72.5287
FBtr0078976	TwdlV-RA	TwdlV	FBgn0037227	5.95901	70.8245
FBtr0072463	Lsp1gamma-RA	Lsp1gamma	FBgn0002564	-6.58901	69.0997
FBtr0085462	Obp99b-RA	Obp99b	FBgn0039685	-8.06445	68.4883
FBtr0076193	Cpr67Fb-RA	Cpr67Fb	FBgn0036110	5.59887	66.3156
FBtr0070555	CG14422-RA	CG14422	FBgn0029645	6.63668	61.7828
FBtr0073356	CG32237-RA	CG32237	FBgn0052237	5.87829	55.8556
FBtr0076697	CG13679-RB	CG13679	FBgn0035856	5.87313	55.1903
FBtr0078607	Osi15-RA	Osi15	FBgn0037424	6.50576	55.1903
FBtr0073069	CG14961-RA	CG14961	FBgn0035439	4.30298	54.0816
FBtr0303003	CG32249-RB	CG32249	FBgn0052249	-5.41677	50.9756
FBtr0085029	TwdlM-RA	TwdlM	FBgn0039434	6.67493	47.8741
FBtr0076863	CG8543-RA	CG8543	FBgn0035787	6.04329	46.4701
FBtr0310156	CG7320-RB	CG7320	FBgn0036782	-5.91703	44.0206
FBtr0076567	Cpr66D-RA	Cpr66D	FBgn0052029	4.13176	43.843
FBtr0076909	Cpr65Ec-RA	Cpr65Ec	FBgn0035737	5.43077	43.8336
FBtr0078599	Osi9-RA	Osi9	FBgn0037416	5.92703	43.3365
FBtr0078025	Lsp1beta-RA	Lsp1beta	FBgn0002563	-6.24341	43.0849
FBtr0081486	CG31626-RB	CG31626	FBgn0051626	6.88233	42.1949
FBtr0343428	Fbp2-RB	Fbp2	FBgn0000640	-9.19141	38.6686
FBtr0305649	CG33267-RB	CG33267	FBgn0053267	5.69948	36.9573
FBtr0078795	CG2663-RA	CG2663	FBgn0037323	4.34836	36.3268
FBtr0085075	TwdlC-RA	TwdlC	FBgn0039469	6.50972	36.2862
FBtr0081048	CG15155-RA	CG15155	FBgn0032669	-3.54527	35.9541
FBtr0075284	CG7724-RA	CG7724	FBgn0036698	3.53235	34.7881
FBtr0075377	CG4998-RA	CG4998	FBgn0036612	5.90721	32.027
FBtr0085859	CG2150-RA	CG2150	FBgn0003065	6.91854	31.8738
FBtr0079449	CG6055-RA	CG6055	FBgn0031918	3.50802	31.7462
FBtr0070563	CG14424-RA	CG14424	FBgn0025644	6.07868	30.9729
FBtr0078975	TwdlF-RA	TwdlF	FBgn0037224	7.19921	30.5073
FBtr0070550	CG32793-RA	CG32793	FBgn0052793	6.35466	30.4959
FBtr0077163	CG15212-RA	CG15212	FBgn0040842	4.48621	30.4109
FBtr0084285	CG5326-RA	CG5326	FBgn0038983	3.27543	30.2831
FBtr0088963	CG12164-RA	CG12164	FBgn0033158	5.6696	30.2235
FBtr0075477	CG13049-RA	CG13049	FBgn0036592	6.68448	30.0776
FBtr0342791	CG15225-RB	CG15225	FBgn0034551	6.14546	29.7753
FBtr0085036	Tb-RA	Tb	FBgn0243586	6.74716	29.5855
FBtr0070427	Cyp4d1-RB	Cyp4d1	FBgn0005670	-3.33658	29.0003
FBtr0333556	Lcp2-RB	Lcp2	FBgn0002533	-4.81582	28.9235
FBtr0085053	TwdlK-RA	TwdlK	FBgn0039439	6.63178	28.7194
FBtr0073893	CG11584-RB	CG11584	FBgn0030541	6.36875	27.9694
FBtr0304579	CG12480-RB	CG12480	FBgn0030537	6.06467	27.5279
FBtr0345352	Lsp2-RB	Lsp2	FBgn0002565	-8.7647	27.152
FBtr0075117	CG4306-RA	CG4306	FBgn0036787	-3.52292	27.0992
FBtr0078611	Osi18-RA	Osi18	FBgn0037428	6.9586	26.3884
FBtr0273402	CG8620-RB	CG8620	FBgn0040837	4.30694	25.9109
FBtr0075975	CG10657-RA	CG10657	FBgn0036289	3.03259	25.7382
FBtr0073223	Cpr64Ad-RB	Cpr64Ad	FBgn0035513	6.72245	25.7365
FBtr0085101	TwdlT-RA	TwdlT	FBgn0029170	5.79239	25.6506
FBtr0075866	CG14107-RA	CG14107	FBgn0036351	5.98299	25.6053
FBtr0070071	y-RA	y	FBgn0004034	5.29909	25.6051
FBtr0076862	CG8541-RA	CG8541	FBgn0035788	6.1077	25.1444
FBtr0085056	TwdlL-RA	TwdlL	FBgn0039437	5.93336	24.999
FBtr0070679	CG3546-RA	CG3546	FBgn0029716	5.97735	24.6052
FBtr0078433	CG14573-RA	CG14573	FBgn0037125	6.23627	24.4245
FBtr0078597	Osi7-RA	Osi7	FBgn0037414	6.75985	24.2314
FBtr0273307	CG12964-RB	CG12964	FBgn0034022	3.70919	24.1159
FBtr0073985	CG9521-RA	CG9521	FBgn0030588	2.90825	23.8425
FBtr0080560	Vajk1-RA	Vajk1	FBgn0028938	8.60023	23.7717
FBtr0086963	Vajk4-RA	Vajk4	FBgn0050101	6.14757	23.4503
FBtr0083442	cysu-RA	cysu	FBgn0038511	3.92007	23.2316
FBtr0070612	CG15239-RA	CG15239	FBgn0029681	5.61557	23.0385
FBtr0072414	CG30427-RB	CG30427	FBgn0043792	8.53546	22.561
FBtr0306795	CG12971-RB	CG12971	FBgn0037078	5.7445	21.9908
FBtr0290229	CG17127-RB	CG17127	FBgn0032299	8.48131	21.601
FBtr0087630	Cpr50Cb-RA	Cpr50Cb	FBgn0033869	4.05573	21.2458
FBtr0074984	CG18294-RA	CG18294	FBgn0036873	6.81425	21.1718
FBtr0290130	CG6910-RB	CG6910	FBgn0036262	-2.89678	21.1697
FBtr0086989	CG17290-RA	CG17290	FBgn0034201	6.72517	21.051
FBtr0302990	Vajk1-RB	Vajk1	FBgn0028938	5.36858	20.8627
FBtr0085032	TwdlH-RA	TwdlH	FBgn0051080	6.68105	20.3453
FBtr0070833	CG3108-RA	CG3108	FBgn0029807	6.03676	20.2924
FBtr0083971	TotA-RA	TotA	FBgn0028396	-4.47403	20.0873
FBtr0340002	CG12964-RC	CG12964	FBgn0034022	8.37593	19.5462
FBtr0087213	Rho1-RC	Rho1	FBgn0014020	8.56817	19.4827
FBtr0087445	hui-RA	hui	FBgn0033968	3.21656	19.4486
FBtr0076957	ple-RB	ple	FBgn0005626	2.60099	19.4486
FBtr0085485	neo-RA	neo	FBgn0039704	2.71912	19.3551
FBtr0073531	CG2444-RA	CG2444	FBgn0030326	-3.03708	19.2823
FBtr0083415	TwdlW-RA	TwdlW	FBgn0038487	7.06227	18.7896
FBtr0301385	ect-RD	ect	FBgn0000451	5.05851	18.4978
FBtr0073670	CG15731-RA	CG15731	FBgn0030390	6.52881	18.4407
FBtr0100589	Adh-RC	Adh	FBgn0000055	-7.34026	18.4341
FBtr0086003	Ptr-RA	Ptr	FBgn0262867	2.71097	18.3868
FBtr0083467	CG14326-RA	CG14326	FBgn0038528	4.38858	18.2945
FBtr0073750	CG12715-RA	CG12715	FBgn0030443	-6.8397	18.2773
FBtr0070556	CG14423-RA	CG14423	FBgn0029646	6.44968	18.1753
FBtr0344858	CG5973-RG	CG5973	FBgn0031914	8.2542	17.8962
FBtr0273301	CG6026-RB	CG6026	FBgn0038676	5.02145	17.6691
FBtr0079897	Cpr30F-RA	Cpr30F	FBgn0051876	5.95493	17.4669
FBtr0087401	CG8093-RA	CG8093	FBgn0033999	-3.51111	17.3906
FBtr0074329	Twdlalpha-RA	Twdlalpha	FBgn0052574	2.96982	17.1266
FBtr0085633	Fer1HCH-RC	Fer1HCH	FBgn0015222	3.30246	17.0286
FBtr0114538	TwdlJ-RB	TwdlJ	FBgn0039440	6.6907	16.7677
FBtr0346956	Oatp58Db-RB	Oatp58Db	FBgn0034715	-3.85729	16.6009
FBtr0070836	CG3097-RA	CG3097	FBgn0029804	3.04442	16.4064
FBtr0301213	CG7432-RB	CG7432	FBgn0038727	3.0842	16.3807
FBtr0078606	Osi14-RA	Osi14	FBgn0040279	5.23453	16.238
FBtr0085080	CG31075-RA	CG31075	FBgn0051075	-2.78201	16.0054
FBtr0075464	CG13068-RA	CG13068	FBgn0036588	4.35786	15.9063
FBtr0085035	TwdlD-RA	TwdlD	FBgn0039444	6.57405	15.4368
FBtr0070387	Cyp4d2-RA	Cyp4d2	FBgn0011576	-2.314	15.212
FBtr0080811	Tep1-RA	Tep1	FBgn0041183	-3.26093	15.1874
FBtr0074664	CG7406-RA	CG7406	FBgn0030980	6.81685	15.0905
FBtr0082335	CG14695-RA	CG14695	FBgn0037850	2.53814	15.0066
FBtr0305116	CG43124-RA	CG43124	FBgn0262587	-3.21212	15.0058
FBtr0072268	Fatp3-RA	Fatp3	FBgn0034999	-2.44795	14.8332
FBtr0080633	Cpr35B-RA	Cpr35B	FBgn0028871	5.02924	14.8173
FBtr0075392	CG4229-RA	CG4229	FBgn0036639	6.24166	14.7795
FBtr0075676	shd-RB	shd	FBgn0003388	-2.4796	14.7296
FBtr0083389	CG5225-RA	CG5225	FBgn0038468	5.28182	14.7223
FBtr0076666	Jon66Cii-RA	Jon66Cii	FBgn0035887	-2.49458	14.67
FBtr0074961	Oat-RA	Oat	FBgn0022774	-2.40086	14.617
FBtr0073306	CG7465-RA	CG7465	FBgn0035551	2.56822	14.5722
FBtr0077376	CG3355-RA	CG3355	FBgn0031619	4.95455	14.5713
FBtr0081708	Osi20-RA	Osi20	FBgn0037430	6.89643	14.5466
FBtr0346321	sage-RC	sage	FBgn0037672	-2.58848	14.4636
FBtr0303800	CG42819-RA	CG42819	FBgn0262001	5.6823	14.4395
FBtr0070201	CG11380-RA	CG11380	FBgn0040359	5.65785	14.4067
FBtr0340064	CG8303-RC	CG8303	FBgn0034143	2.99216	14.4031
FBtr0475135	CG12224-RD	CG12224	FBgn0037974	2.28175	14.2984
FBtr0076929	Cpr65Ea-RA	Cpr65Ea	FBgn0035735	6.80809	14.1613
FBtr0078596	Osi6-RA	Osi6	FBgn0027527	6.22575	14.0735
FBtr0114563	CG9083-RB	CG9083	FBgn0035077	7.77518	14.0637
FBtr0112532	CG34330-RA	CG34330	FBgn0085359	-2.37696	13.9208
FBtr0332033	CG9259-RB	CG9259	FBgn0032913	-4.75854	13.9208
FBtr0075475	CG13048-RA	CG13048	FBgn0036593	6.67308	13.9157
FBtr0073916	CG9411-RA	CG9411	FBgn0030569	6.07352	13.9157
FBtr0088194	CG13217-RA	CG13217	FBgn0033590	5.11411	13.7071
FBtr0085183	Cyp6a18-RA	Cyp6a18	FBgn0039519	-2.2432	13.6963
FBtr0343143	CG11581-RB	CG11581	FBgn0030540	6.43445	13.4412
FBtr0079563	TwdlE-RA	TwdlE	FBgn0031957	4.15709	13.4412
FBtr0112771	CG13051-RA	CG13051	FBgn0040799	5.98823	13.3886
FBtr0086713	CG5493-RA	CG5493	FBgn0034364	-2.35383	13.2944
FBtr0088761	Lcp2-RA	Lcp2	FBgn0002533	-4.0742	13.2068
FBtr0078642	CG1213-RB	CG1213	FBgn0037387	2.7727	13.162
FBtr0074986	CG14096-RA	CG14096	FBgn0036871	6.58271	13.162
FBtr0083581	CG7675-RA	CG7675	FBgn0038610	2.24196	13.162
FBtr0075127	CG7330-RA	CG7330	FBgn0036780	2.78894	13.1516
FBtr0112356	CG34165-RA	CG34165	FBgn0085194	2.70526	13.0065
FBtr0273411	CG32214-RB	CG32214	FBgn0052214	4.34062	12.8862
FBtr0078548	CG13239-RA	CG13239	FBgn0037197	4.52115	12.8276
FBtr0070815	Cpr5C-RA	Cpr5C	FBgn0029811	5.54738	12.7603
FBtr0078959	Nepl11-RA	Nepl11	FBgn0037230	3.68324	12.7482
FBtr0088827	CG12769-RB	CG12769	FBgn0033252	4.56977	12.7052
FBtr0087291	CG8299-RA	CG8299	FBgn0034052	-2.8777	12.6401
FBtr0112653	CG34401-RA	CG34401	FBgn0085430	2.27084	12.6256
FBtr0474175	CG34401-RC	CG34401	FBgn0085430	2.27084	12.6256
FBtr0084261	bond-RB	bond	FBgn0260942	3.84893	12.386
FBtr0077568	CG15414-RA	CG15414	FBgn0031542	2.22342	12.2452
FBtr0074559	Tsf1-RA	Tsf1	FBgn0022355	-2.24945	12.1783
FBtr0072040	CG30413-RA	CG30413	FBgn0050413	2.1282	12.1611
FBtr0081973	CG8420-RA	CG8420	FBgn0037664	2.76758	12.1317
FBtr0088159	gammaTry-RA	gammaTry	FBgn0010359	-2.93769	12.1067
FBtr0071391	CG9691-RA	CG9691	FBgn0030160	-2.374	12.0929
FBtr0088763	Lcp1-RA	Lcp1	FBgn0002531	-4.3196	12.0642
FBtr0084026	CG5810-RA	CG5810	FBgn0038866	2.75205	11.8679
FBtr0081694	Ccp84Ae-RA	Ccp84Ae	FBgn0004779	7.23028	11.8144
FBtr0081695	Ccp84Af-RA	Ccp84Af	FBgn0004778	6.53503	11.7382
FBtr0333624	CG13674-RB	CG13674	FBgn0035858	6.8511	11.6909
FBtr0086178	CG30160-RA	CG30160	FBgn0050160	-7.84017	11.6877
FBtr0082776	apn-RA	apn	FBgn0038132	5.50979	11.6084
FBtr0077334	obst-A-RA	obst-A	FBgn0031097	2.09525	11.5449
FBtr0078435	CG14564-RA	CG14564	FBgn0037131	6.78111	11.443
FBtr0343913	CG44956-RA	CG44956	FBgn0266261	-8.49025	11.3379
FBtr0081507	CG9265-RA	CG9265	FBgn0032910	2.10203	11.3379
FBtr0076832	Cyp4d8-RA	Cyp4d8	FBgn0015033	-1.96828	11.2895
FBtr0072631	LysS-RA	LysS	FBgn0004430	-2.64973	11.2838
FBtr0333056	CG34461-RB	CG34461	FBgn0250833	6.56852	11.2389
FBtr0082570	GstD3-RA	GstD3	FBgn0010039	2.36467	11.149
FBtr0310390	CG43666-RA	CG43666	FBgn0263741	6.17193	11.0958
FBtr0079561	spz3-RA	spz3	FBgn0031959	2.46952	11.0716
FBtr0074631	CG6891-RA	CG6891	FBgn0030955	-2.14261	11.0699
FBtr0084548	Npc2f-RA	Npc2f	FBgn0039154	-2.09762	11.0027
FBtr0075463	CG13069-RA	CG13069	FBgn0040798	6.65667	10.9252
FBtr0306086	Cyt-c1-RB	Cyt-c1	FBgn0035600	-7.62977	10.8849
FBtr0300709	CG13795-RB	CG13795	FBgn0031937	-1.9454	10.8841
FBtr0334105	CG7255-RI	CG7255	FBgn0036493	-6.50677	10.7998
FBtr0080127	CG17108-RA	CG17108	FBgn0032285	-2.03718	10.7884
FBtr0304700	shd-RC	shd	FBgn0003388	-2.17088	10.78
FBtr0302928	CG13066-RB	CG13066	FBgn0040797	7.13045	10.7651
FBtr0087917	Cpr49Ac-RA	Cpr49Ac	FBgn0033725	-7.60623	10.7644
FBtr0077621	RpS21-RA	RpS21	FBgn0015521	-2.22657	10.7137
FBtr0330087	CG13675-RD	CG13675	FBgn0035845	7.57341	10.6462
FBtr0074288	CG9782-RA	CG9782	FBgn0030763	2.02879	10.613
FBtr0299685	CG17325-RB	CG17325	FBgn0040993	1.94977	10.6095
FBtr0299686	CG42305-RA	CG42305	FBgn0259201	1.94977	10.6095
FBtr0085057	TwdlB-RA	TwdlB	FBgn0039436	6.88332	10.5329
FBtr0273217	CG17751-RB	CG17751	FBgn0038717	-3.37483	10.4342
FBtr0085712	Cyp4c3-RA	Cyp4c3	FBgn0015032	2.93187	10.4165
FBtr0347285	CG33939-RB	CG33939	FBgn0047095	2.68697	10.4125
FBtr0308192	RpS10b-RD	RpS10b	FBgn0285947	2.07194	10.3671
FBtr0339307	flz-RD	flz	FBgn0286782	7.55148	10.3631
FBtr0087996	CG13170-RA	CG13170	FBgn0033703	5.17518	10.2774
FBtr0074568	CG32548-RB	CG32548	FBgn0052548	8.0917	10.1792
FBtr0081540	alpha-Est2-RA	alpha-Est2	FBgn0015570	-2.01282	10.1698
FBtr0113282	CG11786-RB	CG11786	FBgn0039264	5.92855	10.1692
FBtr0074184	CG32581-RA	CG32581	FBgn0052581	7.50835	10.1692
FBtr0070916	RpL7A-RD	RpL7A	FBgn0014026	2.12102	10.1675
FBtr0074361	CG9672-RA	CG9672	FBgn0030777	-2.00994	10.1204
FBtr0084686	CG13627-RA	CG13627	FBgn0039217	7.49698	10.1027
FBtr0452132	CG46316-RA	CG46316	FBgn0284232	7.49698	10.1027
FBtr0452076	CROT-RF	CROT	FBgn0039543	-2.00842	10.0825
FBtr0071943	nahoda-RB	nahoda	FBgn0034797	2.15086	10.0289
FBtr0073382	CG2157-RA	CG2157	FBgn0030244	2.38501	9.99468
FBtr0331796	CG12971-RC	CG12971	FBgn0037078	7.47511	9.8996
FBtr0079751	CG9289-RA	CG9289	FBgn0032058	5.95714	9.89775
FBtr0273409	CG32213-RB	CG32213	FBgn0052213	5.76289	9.86563
FBtr0084203	CG7080-RA	CG7080	FBgn0038941	6.71806	9.80604
FBtr0085481	sro-RA	sro	FBgn0262112	-4.05998	9.77233
FBtr0073334	CG11345-RA	CG11345	FBgn0035546	3.97476	9.66403
FBtr0302291	PPO1-RA	PPO1	FBgn0283437	-1.9867	9.64265
FBtr0306579	CG17574-RE	CG17574	FBgn0033777	1.90391	9.62579
FBtr0306927	CG43333-RA	CG43333	FBgn0263038	3.91498	9.61723
FBtr0084549	Kal1-RA	Kal1	FBgn0039155	-2.55361	9.57194
FBtr0077024	Cpr65Av-RA	Cpr65Av	FBgn0052405	2.16114	9.54347
FBtr0100318	polo-RB	polo	FBgn0003124	-1.87973	9.5348
FBtr0307384	HDAC6-RF	HDAC6	FBgn0026428	-3.42234	9.47449
FBtr0085034	TwdlS-RA	TwdlS	FBgn0039443	6.53419	9.47449
FBtr0080894	yellow-b-RA	yellow-b	FBgn0032601	1.88942	9.47449
FBtr0070040	ND-MLRQ-RA	ND-MLRQ	FBgn0052230	1.99615	9.46419
FBtr0343417	mts-RC	mts	FBgn0004177	-7.40962	9.39645
FBtr0112395	CG34202-RA	CG34202	FBgn0085231	5.90839	9.38111
FBtr0333338	Hr4-RF	Hr4	FBgn0264562	7.36873	9.24579
FBtr0086613	CG15080-RA	CG15080	FBgn0034391	4.79331	9.22515
FBtr0082671	Vha55-RA	Vha55	FBgn0005671	3.41041	9.04538
FBtr0087637	CG6347-RA	CG6347	FBgn0033874	5.26731	8.96323
FBtr0076928	Cpr65Eb-RA	Cpr65Eb	FBgn0035736	7.32177	8.95962
FBtr0087955	Cpr49Ad-RA	Cpr49Ad	FBgn0033726	5.38684	8.93936
FBtr0073296	DOR-RA	DOR	FBgn0035542	-2.34945	8.83528
FBtr0073052	CG12017-RA	CG12017	FBgn0035429	7.29661	8.8261
FBtr0343602	CG12715-RB	CG12715	FBgn0030443	-7.31208	8.81501
FBtr0070203	CG11381-RA	CG11381	FBgn0029568	6.83059	8.80777
FBtr0100058	NimB3-RA	NimB3	FBgn0054003	-2.55217	8.79201
FBtr0078891	Nep2-RA	Nep2	FBgn0027570	2.12397	8.7563
FBtr0082087	alphaTub85E-RA	alphaTub85E	FBgn0003886	1.7669	8.75208
FBtr0077618	Cpr23B-RA	Cpr23B	FBgn0031467	6.35834	8.71429
FBtr0073333	CG15022-RA	CG15022	FBgn0035547	6.32109	8.6644
FBtr0071781	Alp8-RA	Alp8	FBgn0034712	-1.86294	8.65673
FBtr0088193	CG13216-RA	CG13216	FBgn0033591	5.46253	8.61921
FBtr0084264	CG33110-RA	CG33110	FBgn0053110	5.13901	8.49595
FBtr0078337	Cpr78Cb-RA	Cpr78Cb	FBgn0037068	6.54436	8.48705
FBtr0343827	CG31789-RB	CG31789	FBgn0051789	-1.9608	8.48363
FBtr0077792	CG3597-RA	CG3597	FBgn0031417	-5.07558	8.47062
FBtr0299564	CG14257-RB	CG14257	FBgn0039479	4.64958	8.4642
FBtr0344634	Edg78E-RB	Edg78E	FBgn0000551	4.68558	8.40974
FBtr0331944	CG8854-RC	CG8854	FBgn0033702	3.77254	8.40509
FBtr0070265	br-RA	br	FBgn0283451	-2.15274	8.35833
FBtr0076001	CAH2-RA	CAH2	FBgn0027843	1.88827	8.33052
FBtr0083500	CG14324-RA	CG14324	FBgn0038527	6.19041	8.21483
FBtr0083369	CG31274-RB	CG31274	FBgn0051274	-7.40695	8.19861
FBtr0082956	CG14851-RA	CG14851	FBgn0038240	5.21627	8.19108
FBtr0074436	CG8568-RA	CG8568	FBgn0030841	4.20431	8.18585
FBtr0087824	Cyp301a1-RA	Cyp301a1	FBgn0033753	1.89799	8.18426
FBtr0070565	CG14418-RA	CG14418	FBgn0040354	7.17892	8.17446
FBtr0077271	CG1304-RA	CG1304	FBgn0031141	3.38845	8.12646
FBtr0081154	amd-RA	amd	FBgn0000075	2.81153	8.11438
FBtr0299843	CG42331-RC	CG42331	FBgn0259233	4.00689	8.11438
FBtr0085698	Spn100A-RA	Spn100A	FBgn0039795	3.59767	8.10938
FBtr0076266	CG12523-RA	CG12523	FBgn0036102	6.395	8.08199
FBtr0333277	CG7530-RD	CG7530	FBgn0038256	3.36198	8.07958
FBtr0071484	Ipod-RA	Ipod	FBgn0030187	4.8311	8.04081
FBtr0085345	wat-RA	wat	FBgn0039620	1.68351	8.02327
FBtr0072660	tfc-RA	tfc	FBgn0035199	1.8372	8.01927
FBtr0345800	CG12164-RB	CG12164	FBgn0033158	7.14536	7.96856
FBtr0305281	CG43133-RA	CG43133	FBgn0262607	3.48992	7.95856
FBtr0299968	CG42369-RA	CG42369	FBgn0259715	2.4245	7.95688
FBtr0074326	TwdlY-RA	TwdlY	FBgn0052570	6.9495	7.95688
FBtr0299943	Jabba-RC	Jabba	FBgn0259682	-1.9222	7.91012
FBtr0074930	CG12519-RA	CG12519	FBgn0036872	2.99503	7.87826
FBtr0083354	CG14907-RA	CG14907	FBgn0038455	1.69522	7.86889
FBtr0301126	Clc-RC	Clc	FBgn0024814	2.55819	7.86765
FBtr0075503	CG13445-RA	CG13445	FBgn0036532	5.86856	7.82124
FBtr0073203	CG1136-RA	CG1136	FBgn0035490	2.32565	7.78996
FBtr0082778	TBC1D5-RA	TBC1D5	FBgn0038129	-1.69347	7.77657
FBtr0331641	Ip259-RB	Ip259	FBgn0025366	2.00767	7.7651
FBtr0073725	CG32645-RB	CG32645	FBgn0052645	3.26775	7.76484
FBtr0076608	Jon66Ci-RA	Jon66Ci	FBgn0035886	-2.38317	7.75992
FBtr0344533	CG45087-RA	CG45087	FBgn0266488	-1.91322	7.75437
FBtr0086701	Pepck1-RA	Pepck1	FBgn0003067	-1.91322	7.75437
FBtr0290120	sona-RC	sona	FBgn0034903	1.815	7.67598
FBtr0081209	CG10237-RC	CG10237	FBgn0032783	2.18939	7.67205
FBtr0085774	ATPsynC-RB	ATPsynC	FBgn0039830	7.63021	7.6148
FBtr0083321	CG14880-RB	CG14880	FBgn0038422	6.69604	7.60553
FBtr0080273	CG31704-RA	CG31704	FBgn0051704	2.70744	7.546
FBtr0073011	spz5-RA	spz5	FBgn0035379	2.29375	7.546
FBtr0078988	CG14636-RA	CG14636	FBgn0037217	2.02701	7.53701
FBtr0087916	Cpr49Ac-RC	Cpr49Ac	FBgn0033725	-3.71255	7.53582
FBtr0332886	CG12935-RB	CG12935	FBgn0033547	2.23096	7.51536
FBtr0343202	Mthfs-RB	Mthfs	FBgn0085453	-1.74327	7.51094
FBtr0084421	CG10175-RA	CG10175	FBgn0039084	2.86407	7.49147
FBtr0301274	CG42568-RB	CG42568	FBgn0260770	7.67333	7.49054
FBtr0301272	DnaJ-60-RC	DnaJ-60	FBgn0260775	7.67333	7.49054
FBtr0080587	Cyp28a5-RA	Cyp28a5	FBgn0028940	-1.73107	7.46435
FBtr0072659	tfc-RB	tfc	FBgn0035199	2.75765	7.45561
FBtr0072402	emp-RA	emp	FBgn0010435	1.72603	7.40701
FBtr0302195	CG31975-RB	CG31975	FBgn0051975	2.94127	7.38031
FBtr0073980	CG9514-RA	CG9514	FBgn0030592	4.20269	7.34912
FBtr0089463	AsnS-RA	AsnS	FBgn0270926	-1.70567	7.32486
FBtr0080746	UK114-RA	UK114	FBgn0086691	-2.34817	7.30657
FBtr0301598	MSBP-RB	MSBP	FBgn0030703	-2.30245	7.27546
FBtr0087646	CG6337-RA	CG6337	FBgn0033873	2.43024	7.27334
FBtr0112724	CG34423-RA	CG34423	FBgn0085452	3.23855	7.26012
FBtr0310080	mtg-RE	mtg	FBgn0260386	2.19244	7.24259
FBtr0334853	CG44085-RH	CG44085	FBgn0264894	1.69979	7.22142
FBtr0083779	CG17752-RA	CG17752	FBgn0038718	-1.71168	7.21791
FBtr0078457	CG14570-RA	CG14570	FBgn0037122	5.79351	7.20685
FBtr0075014	Gbs-76A-RA	Gbs-76A	FBgn0036862	-6.9854	7.18368
FBtr0086983	Amy-d-RA	Amy-d	FBgn0000078	-3.54682	7.17621
FBtr0082782	CG8483-RA	CG8483	FBgn0038126	1.66417	7.16298
FBtr0112966	CG15249-RB	CG15249	FBgn0030161	5.34545	7.16006
FBtr0076830	CG7548-RA	CG7548	FBgn0035792	6.81762	7.15565
FBtr0085149	CG6271-RA	CG6271	FBgn0039476	-2.4832	7.13303
FBtr0083961	Syp-RF	Syp	FBgn0038826	-1.73143	7.11939
FBtr0070272	b6-RA	b6	FBgn0024897	5.39643	7.11348
FBtr0076307	ect-RB	ect	FBgn0000451	7.56503	7.11348
FBtr0336928	Eglp2-RC	Eglp2	FBgn0034883	2.07339	7.0795
FBtr0113233	CG14854-RB	CG14854	FBgn0038238	-3.66229	7.07451
FBtr0077383	CG15629-RA	CG15629	FBgn0031630	2.00819	7.07306
FBtr0330001	CG5756-RC	CG5756	FBgn0034301	5.55005	7.04465
FBtr0073640	Cyp311a1-RB	Cyp311a1	FBgn0030367	-1.58054	7.01758
FBtr0339997	CG8093-RB	CG8093	FBgn0033999	-3.60674	6.99471
FBtr0300127	Cyp6a20-RB	Cyp6a20	FBgn0033980	1.61638	6.99471
FBtr0074313	RpS19a-RC	RpS19a	FBgn0010412	1.64292	6.969
FBtr0074987	CG14095-RA	CG14095	FBgn0036870	6.17829	6.93382
FBtr0070777	CG15784-RA	CG15784	FBgn0029766	2.06518	6.91414
FBtr0070553	CG14420-RA	CG14420	FBgn0029643	4.88186	6.89656
FBtr0332494	CG4116-RB	CG4116	FBgn0029649	6.48702	6.89656
FBtr0347194	CG46026-RA	CG46026	FBgn0267690	5.6922	6.86942
FBtr0078452	CG14565-RA	CG14565	FBgn0037129	4.51808	6.80635
FBtr0114531	gfzf-RD	gfzf	FBgn0250732	1.6605	6.7961
FBtr0082679	Hsp70Ba-RA	Hsp70Ba	FBgn0013277	-4.24762	6.7722
FBtr0073807	Tango2-RA	Tango2	FBgn0030503	-1.77381	6.7722
FBtr0289964	CG13047-RB	CG13047	FBgn0036594	6.50951	6.76617
FBtr0083826	CG4836-RA	CG4836	FBgn0270925	-7.51362	6.74956
FBtr0307079	CG18641-RC	CG18641	FBgn0031426	2.89465	6.71526
FBtr0088062	Twdlbeta-RA	Twdlbeta	FBgn0033658	4.31557	6.70434
FBtr0072633	LysP-RA	LysP	FBgn0004429	-4.52697	6.70037
FBtr0084319	Nepl13-RA	Nepl13	FBgn0039022	-1.59809	6.68277
FBtr0073341	dyl-RB	dyl	FBgn0066365	5.57501	6.67625
FBtr0084634	CG5715-RA	CG5715	FBgn0039180	4.22922	6.67382
FBtr0075409	dsx-c73A-RB	dsx-c73A	FBgn0261799	4.76413	6.66104
FBtr0073967	Lsd-2-RA	Lsd-2	FBgn0030608	-1.72994	6.64733
FBtr0100588	Fuca-RB	Fuca	FBgn0285958	-1.70018	6.62705
FBtr0302300	RpL28-RE	RpL28	FBgn0035422	2.72893	6.59382
FBtr0079446	CG5973-RA	CG5973	FBgn0031914	1.63702	6.59091
FBtr0085624	Fer2LCH-RC	Fer2LCH	FBgn0015221	2.00429	6.56508
FBtr0087455	Cyp6a8-RA	Cyp6a8	FBgn0013772	-1.70832	6.54728
FBtr0080106	CG17105-RA	CG17105	FBgn0032280	-4.19886	6.54679
FBtr0345230	CG9682-RB	CG9682	FBgn0039760	-1.85515	6.54679
FBtr0086152	Vha16-1-RC	Vha16-1	FBgn0262736	1.74711	6.52989
FBtr0080051	Cdk1-RA	Cdk1	FBgn0004106	-1.73999	6.50472
FBtr0085033	TwdlR-RA	TwdlR	FBgn0051081	6.78745	6.43494
FBtr0300592	AANATL6-RB	AANATL6	FBgn0034428	-3.1777	6.43212
FBtr0300762	CG12699-RB	CG12699	FBgn0046294	-5.30252	6.4227
FBtr0113321	Ugt35C1-RB	Ugt35C1	FBgn0040256	-1.54236	6.41422
FBtr0073938	Ag5r2-RA	Ag5r2	FBgn0020508	-2.0124	6.39956
FBtr0081517	CG8665-RA	CG8665	FBgn0032945	-3.37982	6.39665
FBtr0088691	CG14752-RA	CG14752	FBgn0033307	7.93558	6.34237
FBtr0084553	CG13606-RA	CG13606	FBgn0039161	5.18545	6.34066
FBtr0303268	CG15740-RB	CG15740	FBgn0030340	6.12303	6.33813
FBtr0075048	CG3819-RA	CG3819	FBgn0036833	-1.84749	6.33242
FBtr0088195	CG13218-RA	CG13218	FBgn0033587	3.3809	6.31151
FBtr0072968	CG16762-RA	CG16762	FBgn0035343	1.50768	6.31151
FBtr0307190	CG31268-RB	CG31268	FBgn0051268	6.75395	6.31151
FBtr0070552	CG3598-RA	CG3598	FBgn0025645	6.33772	6.31151
FBtr0085150	CG6277-RA	CG6277	FBgn0039475	-2.02098	6.31151
FBtr0081166	Ddc-RB	Ddc	FBgn0000422	2.70373	6.30869
FBtr0076638	S-Lap1-RA	S-Lap1	FBgn0035915	-5.26989	6.28473
FBtr0080550	CG7953-RA	CG7953	FBgn0028533	-1.99268	6.28131
FBtr0073961	dob-RA	dob	FBgn0030607	-2.13824	6.28131
FBtr0075015	CG14089-RA	CG14089	FBgn0036861	5.87621	6.27742
FBtr0472597	CG11891-RH	CG11891	FBgn0039309	7.55436	6.27343
FBtr0305290	CG43139-RA	CG43139	FBgn0262613	-3.96132	6.23472
FBtr0078942	CG31522-RA	CG31522	FBgn0051522	3.17446	6.22775
FBtr0089668	salto-RG	salto	FBgn0061197	-6.74581	6.20209
FBtr0113050	CG12824-RB	CG12824	FBgn0033222	-6.75578	6.20126
FBtr0088146	sprt-RA	sprt	FBgn0082585	1.67797	6.19733
FBtr0343410	CG34026-RB	CG34026	FBgn0054026	-1.68957	6.19202
FBtr0302155	CG34002-RB	CG34002	FBgn0054002	3.34095	6.18885
FBtr0074445	CG8664-RA	CG8664	FBgn0030836	-2.12623	6.18255
FBtr0088108	CG13226-RA	CG13226	FBgn0033594	6.01932	6.17987
FBtr0085049	TwdlQ-RA	TwdlQ	FBgn0039448	6.71612	6.1733
FBtr0080332	ThrRS-RA	ThrRS	FBgn0027081	1.64902	6.17059
FBtr0075069	CG6839-RA	CG6839	FBgn0036831	-2.13322	6.15929
FBtr0343636	UQCR-11-RF	UQCR-11	FBgn0260008	3.26645	6.13621
FBtr0088749	Mal-A5-RA	Mal-A5	FBgn0050359	-2.58201	6.11933
FBtr0085367	Pdhb-RC	Pdhb	FBgn0039635	-6.70564	6.11933
FBtr0074827	CG13813-RA	CG13813	FBgn0036956	3.69425	6.09649
FBtr0083397	kuk-RA	kuk	FBgn0038476	-1.48954	6.09085
FBtr0332651	CG18135-RE	CG18135	FBgn0036837	-2.61594	6.05881
FBtr0310413	Osi2-RC	Osi2	FBgn0037410	5.2866	6.05003
FBtr0113213	CG12947-RC	CG12947	FBgn0037753	2.22966	6.01165
FBtr0075859	CG33263-RA	CG33263	FBgn0053263	5.17336	6.00161
FBtr0080104	CG31871-RA	CG31871	FBgn0051871	4.96924	5.99017
FBtr0080164	RpL9-RB	RpL9	FBgn0015756	1.6697	5.97667
FBtr0112764	CG34458-RA	CG34458	FBgn0085487	4.19825	5.96176
FBtr0073124	Cht7-RA	Cht7	FBgn0035398	2.63782	5.95861
FBtr0303829	CG42822-RA	CG42822	FBgn0262004	1.49456	5.93429
FBtr0079755	Tsp29Fb-RB	Tsp29Fb	FBgn0032075	-1.65543	5.92936
FBtr0085354	WASp-RC	WASp	FBgn0024273	6.67501	5.92936
FBtr0076204	Mocs1-RA	Mocs1	FBgn0263241	2.42575	5.91898
FBtr0076639	S-Lap2-RA	S-Lap2	FBgn0052351	-5.22513	5.91429
FBtr0344848	CG17104-RC	CG17104	FBgn0040496	2.56352	5.89425
FBtr0077063	CG10467-RA	CG10467	FBgn0035679	-1.53723	5.88477
FBtr0081689	Ccp84Ag-RA	Ccp84Ag	FBgn0004777	4.657	5.86853
FBtr0070900	CG3823-RA	CG3823	FBgn0029863	2.50844	5.86031
FBtr0071123	CG2233-RA	CG2233	FBgn0029990	-2.83654	5.85431
FBtr0088757	Mal-A7-RA	Mal-A7	FBgn0033296	-1.92117	5.8404
FBtr0087738	CG4627-RA	CG4627	FBgn0033808	1.57182	5.79333
FBtr0086301	Cpr56F-RA	Cpr56F	FBgn0034499	2.76524	5.79333
FBtr0073059	Drsl2-RA	Drsl2	FBgn0052279	-1.48551	5.78968
FBtr0082202	Npc2d-RA	Npc2d	FBgn0037782	-1.91717	5.7806
FBtr0073892	CG11581-RA	CG11581	FBgn0030540	7.00768	5.75443
FBtr0304970	CG43084-RA	CG43084	FBgn0262530	-6.59932	5.74478
FBtr0112738	CG34437-RA	CG34437	FBgn0085466	-1.90062	5.7407
FBtr0070806	CG15773-RA	CG15773	FBgn0029795	-2.39455	5.72868
FBtr0077057	Lcp65Af-RA	Lcp65Af	FBgn0020639	6.17378	5.7169
FBtr0075304	CG11905-RE	CG11905	FBgn0036678	6.87083	5.71336
FBtr0087279	CG30090-RA	CG30090	FBgn0050090	-2.47885	5.70797
FBtr0346536	Pdp1-RP	Pdp1	FBgn0016694	2.47736	5.69311
FBtr0301711	CG13847-RB	CG13847	FBgn0038967	5.84685	5.68264
FBtr0335002	Lsd-1-RD	Lsd-1	FBgn0039114	-1.57782	5.6818
FBtr0071341	CG12115-RA	CG12115	FBgn0030097	-3.04694	5.6788
FBtr0088123	CG30031-RA	CG30031	FBgn0050031	-2.36689	5.67303
FBtr0075853	CG10140-RA	CG10140	FBgn0036363	-1.71219	5.65356
FBtr0075261	CG13028-RA	CG13028	FBgn0036676	2.37193	5.64003
FBtr0087006	GstS1-RA	GstS1	FBgn0010226	2.30799	5.62882
FBtr0079714	Peritrophin-15b-RA	Peritrophin-15b	FBgn0040958	-1.66078	5.61899
FBtr0310079	eater-RC	eater	FBgn0243514	-2.13869	5.60213
FBtr0082737	CG8630-RA	CG8630	FBgn0038130	3.54132	5.58024
FBtr0085573	CG9747-RA	CG9747	FBgn0039754	2.03496	5.56695
FBtr0273406	825-Oak-RB	825-Oak	FBgn0052208	6.51908	5.56555
FBtr0077479	Naprt-RC	Naprt	FBgn0031589	-6.77653	5.5424
FBtr0070887	CG4666-RA	CG4666	FBgn0029838	2.12514	5.53684
FBtr0082572	GstD5-RA	GstD5	FBgn0010041	3.16715	5.52394
FBtr0075134	CG13699-RA	CG13699	FBgn0036781	4.3871	5.50379
FBtr0273405	CG14866-RB	CG14866	FBgn0038315	7.52719	5.50334
FBtr0079937	Pen-RA	Pen	FBgn0267727	-1.46931	5.50334
FBtr0079448	CG5973-RC	CG5973	FBgn0031914	-6.60602	5.49629
FBtr0083222	CG10264-RA	CG10264	FBgn0038394	5.91997	5.48567
FBtr0085584	Tpi-RC	Tpi	FBgn0086355	1.90934	5.48567
FBtr0076017	Adk1-RA	Adk1	FBgn0022709	1.48495	5.46671
FBtr0085511	Jon99Ci-RA	Jon99Ci	FBgn0003358	-1.57655	5.43787
FBtr0336486	CG14906-RC	CG14906	FBgn0015351	1.64844	5.43171
FBtr0083154	AOX1-RA	AOX1	FBgn0267408	2.78415	5.40604
FBtr0088993	Aldh-III-RI	Aldh-III	FBgn0010548	1.49885	5.39022
FBtr0303412	CG42779-RA	CG42779	FBgn0261847	6.49329	5.39022
FBtr0078456	CG14569-RA	CG14569	FBgn0037123	5.95343	5.38063
FBtr0303876	Eaat1-RD	Eaat1	FBgn0026439	-6.87398	5.3766
FBtr0074103	CG8565-RA	CG8565	FBgn0030697	-4.59287	5.3747
FBtr0070755	TrxT-RA	TrxT	FBgn0029752	-6.43667	5.37059
FBtr0073051	CG14960-RA	CG14960	FBgn0035428	4.65945	5.36361
FBtr0303386	Msp300-RF	Msp300	FBgn0261836	2.86518	5.35275
FBtr0113743	RpL15-RB	RpL15	FBgn0028697	1.47952	5.33251
FBtr0302319	CG34375-RB	CG34375	FBgn0085404	6.47804	5.30986
FBtr0087649	S-Lap7-RA	S-Lap7	FBgn0033868	-6.51469	5.2885
FBtr0088241	CG30016-RA	CG30016	FBgn0050016	-1.53134	5.2688
FBtr0112462	CG34267-RA	CG34267	FBgn0085296	4.15976	5.26707
FBtr0290225	CG15023-RB	CG15023	FBgn0035548	6.95348	5.25901
FBtr0085987	Cyp6w1-RA	Cyp6w1	FBgn0033065	-2.04642	5.22775
FBtr0087514	Cpr51A-RA	Cpr51A	FBgn0033942	2.50911	5.20337
FBtr0336481	CG1092-RD	CG1092	FBgn0037228	-1.46415	5.17921
FBtr0076732	CG13676-RA	CG13676	FBgn0035844	2.31517	5.16049
FBtr0084582	p38c-RA	p38c	FBgn0267339	-1.42288	5.16049
FBtr0078455	CG14568-RA	CG14568	FBgn0037124	6.29908	5.14609
FBtr0083463	CG14329-RA	CG14329	FBgn0038525	6.05547	5.14022
FBtr0072837	Tmhs-RA	Tmhs	FBgn0262624	6.41453	5.12032
FBtr0072272	slbo-RA	slbo	FBgn0005638	6.43596	5.11092
FBtr0072164	EbpIII-RA	EbpIII	FBgn0011695	2.45772	5.09934
FBtr0080833	fzy-RA	fzy	FBgn0001086	-1.59059	5.08719
FBtr0077362	Cda4-RA	Cda4	FBgn0052499	1.44664	5.08091
FBtr0081178	Ttc19-RA	Ttc19	FBgn0032744	1.37781	5.08091
FBtr0081071	CG31789-RA	CG31789	FBgn0051789	-2.13912	5.06219
FBtr0329896	mthl8-RB	mthl8	FBgn0052475	6.07308	5.05032
FBtr0344643	CG9759-RC	CG9759	FBgn0038160	-5.09953	5.04574
FBtr0345269	Muc91C-RB	Muc91C	FBgn0038642	4.11429	5.02959
FBtr0113367	CG30288-RC	CG30288	FBgn0050288	-3.73827	5.02033
FBtr0334523	Xrp1-RF	Xrp1	FBgn0261113	1.52416	5.00968
FBtr0346340	Jon99Ciii-RB	Jon99Ciii	FBgn0003357	-1.60121	5.00274
FBtr0300673	CG17707-RB	CG17707	FBgn0025835	4.15079	5.00205
FBtr0084643	CG13618-RA	CG13618	FBgn0039203	5.81017	4.997
FBtr0074977	Cpr76Ba-RA	Cpr76Ba	FBgn0036878	4.99425	4.98033
FBtr0334884	sas-RC	sas	FBgn0002306	1.9543	4.95862
FBtr0112394	CG34201-RA	CG34201	FBgn0085230	5.99718	4.95768
FBtr0310389	CG43667-RA	CG43667	FBgn0263742	6.35778	4.95768
FBtr0087641	tum-RA	tum	FBgn0086356	-1.47666	4.95768
FBtr0335131	RpS21-RF	RpS21	FBgn0015521	-1.42264	4.95682
FBtr0475049	CG46396-RA	CG46396	FBgn0286874	5.62229	4.95303
FBtr0083465	CG14327-RA	CG14327	FBgn0038526	5.58756	4.95252
FBtr0336709	TwdlG-RB	TwdlG	FBgn0037225	7.15331	4.95086
FBtr0303096	Scsalpha1-RB	Scsalpha1	FBgn0004888	-6.70692	4.93569
FBtr0075432	CG13041-RA	CG13041	FBgn0036605	4.2677	4.93109
FBtr0080615	NimC1-RA	NimC1	FBgn0259896	-2.02205	4.91907
FBtr0333686	Glut4EF-RH	Glut4EF	FBgn0267336	1.48866	4.9178
FBtr0082976	CG7886-RA	CG7886	FBgn0038248	-3.82476	4.91159
FBtr0078648	CG10280-RA	CG10280	FBgn0037395	3.92395	4.91121
FBtr0084611	CG33340-RA	CG33340	FBgn0053340	-6.03036	4.90794
FBtr0082648	Dtg-RA	Dtg	FBgn0038071	-2.19517	4.90164
FBtr0078619	Gasp-RA	Gasp	FBgn0026077	2.02996	4.8764
FBtr0078758	Pcmt-RA	Pcmt	FBgn0086768	-1.39182	4.87608
FBtr0081184	CG15170-RA	CG15170	FBgn0032733	-2.67295	4.87118
FBtr0084352	CG6733-RA	CG6733	FBgn0039052	-1.64371	4.87118
FBtr0339147	Obp99a-RB	Obp99a	FBgn0039678	-2.05792	4.86642
FBtr0303264	DAAM-RD	DAAM	FBgn0025641	6.33827	4.85945
FBtr0302930	CG10195-RB	CG10195	FBgn0032787	-1.4283	4.85315
FBtr0339633	CG1532-RB	CG1532	FBgn0031143	-2.04971	4.84935
FBtr0073722	CG42237-RA	CG42237	FBgn0250862	3.65509	4.83933
FBtr0085136	Cpr97Ea-RA	Cpr97Ea	FBgn0039480	1.66897	4.83455
FBtr0077758	CG16995-RA	CG16995	FBgn0031412	-2.164	4.83378
FBtr0088928	Dgat2-RA	Dgat2	FBgn0033215	-1.63964	4.82981
FBtr0080156	dUTPase-RB	dUTPase	FBgn0250837	-2.32444	4.8293
FBtr0100009	drd-RA	drd	FBgn0260006	1.33876	4.81663
FBtr0342728	CG11382-RC	CG11382	FBgn0040367	5.33622	4.80288
FBtr0080629	Pgant35A-RA	Pgant35A	FBgn0001970	1.39871	4.80288
FBtr0087139	JhI-26-RA	JhI-26	FBgn0028424	-1.46736	4.78368
FBtr0078307	Eip78C-RB	Eip78C	FBgn0004865	2.39846	4.78229
FBtr0303648	Ranbp16-RG	Ranbp16	FBgn0053180	6.35561	4.77827
FBtr0335412	CG13606-RC	CG13606	FBgn0039161	3.32027	4.76523
FBtr0307500	Ptr-RB	Ptr	FBgn0262867	6.43172	4.76345
FBtr0082691	Cyp304a1-RA	Cyp304a1	FBgn0038095	-1.4775	4.75943
FBtr0334870	Orct-RB	Orct	FBgn0019952	-1.42403	4.75872
FBtr0335142	Prosbeta4-RB	Prosbeta4	FBgn0032596	-6.33741	4.75872
FBtr0305048	CG43117-RB	CG43117	FBgn0262577	-1.48143	4.75524
FBtr0074188	CG8974-RD	CG8974	FBgn0030693	-1.56093	4.73796
FBtr0071107	Gclc-RA	Gclc	FBgn0040319	1.4751	4.73796
FBtr0303846	CG15093-RE	CG15093	FBgn0034390	-7.14402	4.73258
FBtr0346349	RpS3-RB	RpS3	FBgn0002622	-1.4333	4.72573
FBtr0336908	Incenp-RB	Incenp	FBgn0260991	-1.58119	4.72565
FBtr0076855	CG18417-RA	CG18417	FBgn0035780	-1.83129	4.71961
FBtr0306796	CG13045-RB	CG13045	FBgn0036596	4.69068	4.70175
FBtr0087127	CG15712-RA	CG15712	FBgn0034131	6.26583	4.70059
FBtr0074026	CG9095-RA	CG9095	FBgn0030617	3.61994	4.70059
FBtr0330402	CG9095-RC	CG9095	FBgn0030617	3.61994	4.70059
FBtr0072628	LysB-RA	LysB	FBgn0004425	-2.43869	4.69527
FBtr0073933	nmdyn-D6-RA	nmdyn-D6	FBgn0030573	-1.73062	4.69514
FBtr0307591	CG43386-RB	CG43386	FBgn0263216	3.3861	4.68788
FBtr0084918	CG31380-RA	CG31380	FBgn0051380	-5.62609	4.68582
FBtr0331677	CG8677-RB	CG8677	FBgn0026577	-1.45329	4.67952
FBtr0072370	spz6-RA	spz6	FBgn0035056	2.31201	4.6792
FBtr0073410	feo-RA	feo	FBgn0030241	-1.47677	4.67552
FBtr0307307	CG43366-RB	CG43366	FBgn0263109	2.94079	4.65626
FBtr0331360	RpL27-RB	RpL27	FBgn0039359	6.3178	4.6376
FBtr0110813	CG34115-RA	CG34115	FBgn0083951	2.90068	4.62624
FBtr0083058	Hsc70-4-RC	Hsc70-4	FBgn0266599	6.76665	4.61736
FBtr0072247	CG16786-RA	CG16786	FBgn0034974	3.25254	4.61309
FBtr0088256	CG12338-RA	CG12338	FBgn0033543	-1.51032	4.59569
FBtr0339281	CG12769-RC	CG12769	FBgn0033252	6.39184	4.58693
FBtr0307383	HDAC6-RE	HDAC6	FBgn0026428	-1.65526	4.58047
FBtr0343747	CG13126-RB	CG13126	FBgn0032168	1.94491	4.58
FBtr0070540	ng2-RA	ng2	FBgn0010294	3.18613	4.57743
FBtr0113240	CG6118-RC	CG6118	FBgn0038339	6.34711	4.57067
FBtr0075431	CG13040-RA	CG13040	FBgn0036608	6.92483	4.56043
FBtr0080036	Myo31DF-RB	Myo31DF	FBgn0086347	1.44678	4.55188
FBtr0330644	CG31974-RC	CG31974	FBgn0051974	2.02902	4.53894
FBtr0100288	CG14300-RA	CG14300	FBgn0038643	-1.82439	4.53548
FBtr0473623	CG7763-RC	CG7763	FBgn0040503	-4.29235	4.53323
FBtr0290141	CG42235-RA	CG42235	FBgn0250757	-2.26293	4.5258
FBtr0308292	CG4702-RB	CG4702	FBgn0037992	5.72217	4.51776
FBtr0100591	Adh-RF	Adh	FBgn0000055	-4.71234	4.51208
FBtr0006151	Adhr-RA	Adhr	FBgn0000056	-4.71234	4.51208
FBtr0075204	Eip74EF-RB	Eip74EF	FBgn0000567	-1.33765	4.51208
FBtr0088663	PPO2-RA	PPO2	FBgn0033367	-1.43839	4.51208
FBtr0071743	tpr-RA	tpr	FBgn0034661	3.1659	4.50789
FBtr0076146	rt-RA	rt	FBgn0003292	1.96039	4.49566
FBtr0086694	CG5189-RA	CG5189	FBgn0034350	-1.6518	4.49227
FBtr0073738	CG12723-RA	CG12723	FBgn0030459	7.4576	4.48754
FBtr0306031	CG9270-RC	CG9270	FBgn0032908	2.0717	4.48754
FBtr0088404	CG12920-RA	CG12920	FBgn0033481	4.84449	4.47352
FBtr0081693	Ccp84Ac-RA	Ccp84Ac	FBgn0004781	6.61621	4.47161
FBtr0071593	RpL29-RB	RpL29	FBgn0016726	1.40202	4.46603
FBtr0300627	CG42500-RA	CG42500	FBgn0260226	-7.24649	4.46599
FBtr0299676	CG42296-RA	CG42296	FBgn0259192	2.81332	4.46458
FBtr0336846	CG17104-RB	CG17104	FBgn0040496	4.0841	4.45202
FBtr0079442	CG15818-RA	CG15818	FBgn0031910	1.40029	4.43739
FBtr0075370	CG13060-RA	CG13060	FBgn0036606	4.18391	4.43403
FBtr0087920	Cpr49Ae-RA	Cpr49Ae	FBgn0033728	3.63549	4.42505
FBtr0084475	CG10252-RA	CG10252	FBgn0039104	-5.59348	4.42067
FBtr0086499	CG16926-RA	CG16926	FBgn0040732	-2.05278	4.40122
FBtr0075754	CG13737-RA	CG13737	FBgn0036382	3.19044	4.38556
FBtr0084716	Mink-RA	Mink	FBgn0039250	-1.47379	4.38193
FBtr0079934	obst-B-RA	obst-B	FBgn0027600	1.28016	4.37709
FBtr0088028	otk-RA	otk	FBgn0004839	-1.71467	4.36739
FBtr0335488	Tep2-RG	Tep2	FBgn0041182	-1.37344	4.35966
FBtr0089022	CG1850-RA	CG1850	FBgn0033154	4.34631	4.35578
FBtr0076510	GNBP3-RA	GNBP3	FBgn0040321	-1.2957	4.3501
FBtr0333844	CG12519-RB	CG12519	FBgn0036872	6.14285	4.34735
FBtr0071834	CG4610-RA	CG4610	FBgn0034735	1.28166	4.33902
FBtr0089742	dj-RA	dj	FBgn0019828	-6.17947	4.32938
FBtr0100410	GstD1-RB	GstD1	FBgn0001149	1.41853	4.30882
FBtr0332623	CG12057-RB	CG12057	FBgn0030098	-3.34783	4.30489
FBtr0086239	CG13443-RA	CG13443	FBgn0034548	6.11695	4.29693
FBtr0329846	sick-RJ	sick	FBgn0263873	7.05968	4.29609
FBtr0273420	Tsp29Fb-RC	Tsp29Fb	FBgn0032075	1.41001	4.29609
FBtr0080563	CG8997-RA	CG8997	FBgn0028920	-1.75713	4.28852
FBtr0333561	CG13048-RB	CG13048	FBgn0036593	6.12909	4.28729
FBtr0076976	Rexo5-RB	Rexo5	FBgn0286051	-6.13967	4.28729
FBtr0072046	CG3124-RA	CG3124	FBgn0034840	-5.6921	4.28225
FBtr0100293	Df31-RF	Df31	FBgn0022893	-1.97159	4.28225
FBtr0071783	Alp7-RA	Alp7	FBgn0034710	-6.25676	4.24975
FBtr0334497	CG6763-RB	CG6763	FBgn0039069	3.83545	4.24975
FBtr0089055	Cyp9b2-RA	Cyp9b2	FBgn0015039	-1.50972	4.24975
FBtr0343535	CG6903-RB	CG6903	FBgn0029737	-1.37285	4.23816
FBtr0084834	CG31437-RA	CG31437	FBgn0051437	6.08423	4.21158
FBtr0088656	CG13748-RA	CG13748	FBgn0033355	2.41459	4.20509
FBtr0076288	S-Lap4-RA	S-Lap4	FBgn0052064	-6.09481	4.20458
FBtr0084589	Hsp68-RA	Hsp68	FBgn0001230	-1.36339	4.18704
FBtr0345300	CG10232-RD	CG10232	FBgn0039108	2.02657	4.1802
FBtr0072380	CG3650-RA	CG3650	FBgn0035070	5.35569	4.17987
FBtr0072413	CG30427-RC	CG30427	FBgn0043792	6.08652	4.1559
FBtr0339499	CG14615-RB	CG14615	FBgn0031184	1.44416	4.14841
FBtr0080309	Tom70-RA	Tom70	FBgn0032397	1.3535	4.14673
FBtr0078396	Alp1-RA	Alp1	FBgn0283479	-1.92181	4.1402
FBtr0073323	Tie-RA	Tie	FBgn0014073	1.57437	4.13577
FBtr0344157	red-RG	red	FBgn0285913	1.93154	4.1352
FBtr0074657	bnb-RC	bnb	FBgn0001090	1.32824	4.13374
FBtr0075469	CG4982-RA	CG4982	FBgn0036598	3.12737	4.11903
FBtr0301271	DnaJ-60-RA	DnaJ-60	FBgn0260775	-6.04678	4.10924
FBtr0073147	CG32266-RA	CG32266	FBgn0052266	4.94454	4.10436
FBtr0074629	psh-RA	psh	FBgn0030926	-2.23692	4.09873
FBtr0333194	CG9444-RB	CG9444	FBgn0037730	-3.84949	4.09724
FBtr0077212	Cyp6t1-RA	Cyp6t1	FBgn0031182	-4.20301	4.0835
FBtr0113093	Pepck2-RB	Pepck2	FBgn0034356	-1.56567	4.0835
FBtr0072576	CG32344-RA	CG32344	FBgn0052344	1.23103	4.08316
FBtr0078197	CG5955-RA	CG5955	FBgn0036997	2.33969	4.07632
FBtr0071486	CG2962-RA	CG2962	FBgn0030186	7.80011	4.07287
FBtr0082204	CG12811-RA	CG12811	FBgn0037779	-1.23495	4.05404
FBtr0072812	alphaCOP-RA	alphaCOP	FBgn0025725	1.60412	4.0503
FBtr0079285	CG13983-RA	CG13983	FBgn0031792	5.47202	4.0503
FBtr0070561	CG4116-RA	CG4116	FBgn0029649	6.04104	4.04995
FBtr0112737	CG34436-RA	CG34436	FBgn0085465	-3.52308	4.04186
FBtr0082046	betaTub85D-RA	betaTub85D	FBgn0003889	-5.41732	4.03071
FBtr0084572	CG17786-RA	CG17786	FBgn0039167	2.94093	4.02903
FBtr0075585	Eig71Ee-RA	Eig71Ee	FBgn0004592	-8.22372	4.02791
FBtr0084948	CG14540-RA	CG14540	FBgn0039398	-6.00114	3.99449
FBtr0077206	slgA-RB	slgA	FBgn0003423	6.30946	3.98001
FBtr0082550	CG4702-RA	CG4702	FBgn0037992	6.02136	3.95522
FBtr0307380	CG32694-RE	CG32694	FBgn0052694	4.2953	3.9531
FBtr0334537	Osi17-RC	Osi17	FBgn0037427	5.99207	3.9531
FBtr0080589	NimC2-RB	NimC2	FBgn0028939	-6.62675	3.94819
FBtr0088106	CG13228-RA	CG13228	FBgn0033588	2.52982	3.94791
FBtr0290214	CG15024-RB	CG15024	FBgn0040699	5.97657	3.93978
FBtr0084703	Esp-RA	Esp	FBgn0013953	1.47613	3.938
FBtr0290254	qkr58E-3-RB	qkr58E-3	FBgn0022984	-6.8556	3.938
FBtr0074187	CG8974-RB	CG8974	FBgn0030693	-1.28515	3.9374
FBtr0071842	mRpS29-RA	mRpS29	FBgn0034727	1.24362	3.93481
FBtr0332317	CG10026-RD	CG10026	FBgn0032785	-1.27793	3.93305
FBtr0304739	CG3635-RC	CG3635	FBgn0032981	2.07977	3.93305
FBtr0077165	CG4611-RA	CG4611	FBgn0035591	1.39672	3.93029
FBtr0076222	CG32074-RA	CG32074	FBgn0052074	5.68083	3.91936
FBtr0076286	S-Lap3-RB	S-Lap3	FBgn0045770	-5.59428	3.91624
FBtr0079511	Tep2-RB	Tep2	FBgn0041182	-1.85893	3.91597
FBtr0305591	Nep6-RB	Nep6	FBgn0030425	-1.35975	3.90274
FBtr0079388	Pcp-RA	Pcp	FBgn0003046	-2.37382	3.90168
FBtr0302206	CG5065-RC	CG5065	FBgn0034145	2.87637	3.89185
FBtr0082598	Cyp9f2-RA	Cyp9f2	FBgn0038037	-1.47478	3.87465
FBtr0340443	kat80-RC	kat80	FBgn0040207	-6.01876	3.87013
FBtr0075620	Tom-RA	Tom	FBgn0026320	-2.62928	3.86902
FBtr0085277	Mst98Ca-RA	Mst98Ca	FBgn0002865	-4.81789	3.8638
FBtr0333857	Prps-RG	Prps	FBgn0036030	-2.89814	3.86124
FBtr0331868	Rac1-RB	Rac1	FBgn0010333	1.39141	3.85325
FBtr0078616	CG31559-RA	CG31559	FBgn0051559	3.22798	3.8497
FBtr0333843	CG32214-RC	CG32214	FBgn0052214	4.38121	3.84858
FBtr0071893	CG9825-RA	CG9825	FBgn0034783	-2.69202	3.84858
FBtr0334885	sas-RD	sas	FBgn0002306	5.99979	3.8481
FBtr0073342	dyl-RA	dyl	FBgn0066365	6.72752	3.84792
FBtr0073891	CG1368-RA	CG1368	FBgn0030539	3.34995	3.84634
FBtr0080586	NimB5-RA	NimB5	FBgn0028936	-1.64912	3.84087
FBtr0081406	CG17470-RA	CG17470	FBgn0032869	-5.45272	3.83498
FBtr0072248	CG16786-RB	CG16786	FBgn0034974	5.9737	3.82678
FBtr0070393	Mct1-RA	Mct1	FBgn0023549	-1.25318	3.82659
FBtr0070185	CG3690-RA	CG3690	FBgn0040350	-1.2256	3.82499
FBtr0087089	Sema2a-RB	Sema2a	FBgn0011260	-6.59074	3.82499
FBtr0303562	br-RL	br	FBgn0283451	-2.94735	3.82065
FBtr0081376	CG17571-RA	CG17571	FBgn0259998	-1.46343	3.80617
FBtr0100642	CG33460-RA	CG33460	FBgn0053460	-2.49068	3.80536
FBtr0299942	Jabba-RB	Jabba	FBgn0259682	-1.51068	3.80113
FBtr0070189	CG3706-RA	CG3706	FBgn0040342	-1.73622	3.78967
FBtr0073301	CG15021-RA	CG15021	FBgn0035544	2.78625	3.78865
FBtr0080007	mRpS7-RA	mRpS7	FBgn0032236	1.24858	3.77623
FBtr0087481	CG12861-RA	CG12861	FBgn0033953	-5.64283	3.76081
FBtr0085944	CG15219-RA	CG15219	FBgn0040519	-5.89445	3.74369
FBtr0345738	Lsp1beta-RB	Lsp1beta	FBgn0002563	-6.04294	3.74368
FBtr0305261	spz4-RB	spz4	FBgn0032362	3.15996	3.72518
FBtr0309227	Cda5-RH	Cda5	FBgn0051973	5.97314	3.72445
FBtr0082176	Npc2c-RA	Npc2c	FBgn0037783	-2.80419	3.72445
FBtr0071537	Treh-RA	Treh	FBgn0003748	1.405	3.72166
FBtr0074400	CG10598-RA	CG10598	FBgn0003057	6.52084	3.7194
FBtr0077791	CG3609-RA	CG3609	FBgn0031418	1.28641	3.70844
FBtr0301151	CG7179-RB	CG7179	FBgn0020880	2.78856	3.69509
FBtr0075077	CG3961-RA	CG3961	FBgn0036821	-4.59859	3.68364
FBtr0331588	CG15739-RB	CG15739	FBgn0030347	-1.47562	3.68098
FBtr0346643	CG17290-RC	CG17290	FBgn0034201	5.16353	3.6782
FBtr0112359	CG34168-RA	CG34168	FBgn0085197	-5.67119	3.67188
FBtr0345485	Cyp6w1-RB	Cyp6w1	FBgn0033065	-2.56392	3.67188
FBtr0082318	CG31373-RA	CG31373	FBgn0051373	-1.26846	3.65643
FBtr0087354	CG8192-RA	CG8192	FBgn0034030	3.42503	3.65225
FBtr0343563	Gs2-RF	Gs2	FBgn0001145	2.00027	3.64888
FBtr0330725	Ziz-RG	Ziz	FBgn0260486	5.89298	3.64103
FBtr0081707	Osi19-RA	Osi19	FBgn0037429	7.37328	3.63593
FBtr0082556	KLHL18-RA	KLHL18	FBgn0037978	-1.28165	3.63465
FBtr0077403	snsl-RA	snsl	FBgn0031646	5.86567	3.63085
FBtr0308294	CG4702-RD	CG4702	FBgn0037992	6.11342	3.62943
FBtr0087087	S-Lap8-RA	S-Lap8	FBgn0034132	-6.05727	3.62754
FBtr0086237	CG13438-RA	CG13438	FBgn0034545	5.33967	3.62748
FBtr0087560	Arc1-RA	Arc1	FBgn0033926	1.88794	3.62433
FBtr0082378	Ugt302K1-RA	Ugt302K1	FBgn0040251	2.03913	3.6178
FBtr0070263	br-RB	br	FBgn0283451	-3.14885	3.61731
FBtr0273385	flz-RC	flz	FBgn0286782	5.98947	3.61731
FBtr0089610	Sdic2-RA	Sdic2	FBgn0053497	-5.85185	3.61731
FBtr0071853	CG3927-RA	CG3927	FBgn0034739	-4.31275	3.61694
FBtr0306336	CG7231-RF	CG7231	FBgn0031968	-5.95272	3.61694
FBtr0086123	CG3270-RA	CG3270	FBgn0033093	-1.18971	3.61363
FBtr0086524	CG10081-RA	CG10081	FBgn0034441	-6.76492	3.60894
FBtr0089321	CG10638-RA	CG10638	FBgn0036290	1.72149	3.60337
FBtr0077501	TTLL4B-RB	TTLL4B	FBgn0031574	-1.98922	3.59961
FBtr0076216	IRSp53-RA	IRSp53	FBgn0052082	1.21685	3.58617
FBtr0072786	Cpr62Bb-RA	Cpr62Bb	FBgn0035280	5.2781	3.58287
FBtr0100356	Spn43Ab-RB	Spn43Ab	FBgn0024293	-1.22034	3.58287
FBtr0308329	mud-RJ	mud	FBgn0002873	-1.53651	3.5753
FBtr0305913	CG13024-RC	CG13024	FBgn0036665	4.64373	3.57383
FBtr0088744	Lcp4-RA	Lcp4	FBgn0002535	-2.0851	3.57383
FBtr0081490	CG31988-RA	CG31988	FBgn0051988	-4.19699	3.57292
FBtr0070954	Fum1-RB	Fum1	FBgn0286222	-1.37133	3.57001
FBtr0076601	Cpr66Cb-RA	Cpr66Cb	FBgn0035875	4.33101	3.56354
FBtr0331408	ND-MLRQ-RC	ND-MLRQ	FBgn0052230	-1.46898	3.56354
FBtr0100483	Pglym78-RC	Pglym78	FBgn0014869	-6.67902	3.56222
FBtr0086266	CG30148-RA	CG30148	FBgn0050148	-1.87498	3.55888
FBtr0075202	Eip74EF-RA	Eip74EF	FBgn0000567	3.987	3.55888
FBtr0075203	Eip74EF-RC	Eip74EF	FBgn0000567	3.987	3.55888
FBtr0305796	Eip74EF-RE	Eip74EF	FBgn0000567	3.987	3.55888
FBtr0080397	spict-RA	spict	FBgn0032451	-1.37047	3.55888
FBtr0329924	spict-RB	spict	FBgn0032451	-1.37047	3.55888
FBtr0081109	ScpX-RA	ScpX	FBgn0015808	-1.46677	3.55263
FBtr0083234	CG32855-RA	CG32855	FBgn0052855	4.25732	3.54641
FBtr0071861	nsr-RA	nsr	FBgn0034740	-5.89028	3.54627
FBtr0080640	l(2)34Fc-RA	l(2)34Fc	FBgn0261534	1.42199	3.54289
FBtr0077268	CG1532-RA	CG1532	FBgn0031143	-1.58104	3.52351
FBtr0080452	CG16820-RA	CG16820	FBgn0032495	1.15851	3.52351
FBtr0082324	Sodh-2-RA	Sodh-2	FBgn0022359	-1.21828	3.5195
FBtr0078196	mag-RA	mag	FBgn0036996	-1.64257	3.50067
FBtr0075617	cocoon-RA	cocoon	FBgn0036496	-5.35401	3.49443
FBtr0074384	CG4991-RB	CG4991	FBgn0030817	5.18171	3.48621
FBtr0079038	Rtnl1-RF	Rtnl1	FBgn0053113	1.27135	3.48307
FBtr0333862	serp-RC	serp	FBgn0260653	2.4677	3.48301
FBtr0073253	Cpr64Ab-RA	Cpr64Ab	FBgn0035511	6.97203	3.47049
FBtr0075863	Poc1-RA	Poc1	FBgn0036354	-1.53058	3.45618
FBtr0078339	CG7632-RA	CG7632	FBgn0037071	1.17665	3.45567
FBtr0083644	fru-RF	fru	FBgn0004652	1.17888	3.45567
FBtr0112902	Pka-R2-RE	Pka-R2	FBgn0022382	1.50665	3.45567
FBtr0076990	Lcp65Ad-RA	Lcp65Ad	FBgn0020641	3.93674	3.4541
FBtr0331717	rdgB-RJ	rdgB	FBgn0003218	-2.7089	3.45405
FBtr0273322	Mal-A6-RC	Mal-A6	FBgn0050360	-1.34663	3.45396
FBtr0079361	sip2-RE	sip2	FBgn0031878	-6.00639	3.44203
FBtr0346344	Osi6-RB	Osi6	FBgn0027527	7.87741	3.43412
FBtr0332871	CG32269-RB	CG32269	FBgn0052269	5.5663	3.42545
FBtr0085398	SP1029-RA	SP1029	FBgn0263236	1.94904	3.41399
FBtr0072733	Klp61F-RA	Klp61F	FBgn0004378	-1.20199	3.41183
FBtr0334572	CG13643-RD	CG13643	FBgn0040601	5.83914	3.40806
FBtr0081823	ELOVL-RA	ELOVL	FBgn0037534	2.63847	3.40804
FBtr0346675	Sdic3-RE	Sdic3	FBgn0052823	-5.77241	3.4029
FBtr0086143	Tdc1-RA	Tdc1	FBgn0259977	1.34801	3.39947
FBtr0344971	unc-13-RG	unc-13	FBgn0025726	1.91545	3.39859
FBtr0082361	CG17734-RB	CG17734	FBgn0037890	1.99186	3.39512
FBtr0333801	Actn-RI	Actn	FBgn0000667	2.78843	3.39116
FBtr0073555	m-RA	m	FBgn0002577	3.20006	3.38579
FBtr0072129	ken-RA	ken	FBgn0011236	1.32232	3.37915
FBtr0072587	Dci-RA	Dci	FBgn0035169	-1.18965	3.37233
FBtr0084339	Tpl94D-RA	Tpl94D	FBgn0051281	-5.68544	3.37233
FBtr0100345	sv-RG	sv	FBgn0005561	6.09993	3.36936
FBtr0072734	CG9192-RA	CG9192	FBgn0035193	2.61837	3.36853
FBtr0077059	Lcp65Ag2-RA	Lcp65Ag2	FBgn0020637	5.73849	3.36479
FBtr0346740	CG45764-RA	CG45764	FBgn0267411	-5.71243	3.35427
FBtr0301493	Osi19-RB	Osi19	FBgn0037429	7.3527	3.35187
FBtr0113401	CG31269-RB	CG31269	FBgn0051269	-1.27022	3.34973
FBtr0079253	Nepl4-RA	Nepl4	FBgn0031805	1.16208	3.33072
FBtr0343204	CG30414-RC	CG30414	FBgn0050414	-2.64279	3.33066
FBtr0300210	GstT3-RB	GstT3	FBgn0031117	-2.64937	3.33051
FBtr0302204	Takl2-RB	Takl2	FBgn0039015	-1.18378	3.32928
FBtr0079217	slmo-RA	slmo	FBgn0029161	2.01378	3.32192
FBtr0452141	CG46321-RA	CG46321	FBgn0284237	5.32601	3.31896
FBtr0088368	Hr3-RA	Hr3	FBgn0000448	5.32601	3.31896
FBtr0330609	Hr3-RH	Hr3	FBgn0000448	5.32601	3.31896
FBtr0302875	CG14143-RA	CG14143	FBgn0036138	3.4811	3.31543
FBtr0075842	ImpL1-RA	ImpL1	FBgn0001256	7.02458	3.30493
FBtr0334087	Arp3-RB	Arp3	FBgn0262716	-5.92345	3.30331
FBtr0299568	CG15109-RE	CG15109	FBgn0034416	-5.68502	3.30048
FBtr0073428	CG2076-RA	CG2076	FBgn0030263	1.25132	3.30033
FBtr0079447	CG5973-RB	CG5973	FBgn0031914	-2.4781	3.30033
FBtr0071894	CG9826-RA	CG9826	FBgn0034784	-1.86938	3.30033
FBtr0333557	Lcp1-RB	Lcp1	FBgn0002531	-5.35344	3.30033
FBtr0334098	S-Lap3-RC	S-Lap3	FBgn0045770	-5.56864	3.29827
FBtr0073295	DOR-RB	DOR	FBgn0035542	-1.30554	3.29663
FBtr0087171	CG7997-RB	CG7997	FBgn0034117	-5.97816	3.29499
FBtr0334329	ich-RB	ich	FBgn0286204	5.71164	3.29401
FBtr0084010	Rab11-RA	Rab11	FBgn0015790	1.20856	3.29112
FBtr0070431	bcn92-RA	bcn92	FBgn0013432	1.1267	3.28752
FBtr0080344	bru1-RB	bru1	FBgn0000114	-5.70489	3.28752
FBtr0079377	CG17377-RB	CG17377	FBgn0031859	-4.67337	3.28653
FBtr0303799	CG42820-RA	CG42820	FBgn0262002	-5.67154	3.28556
FBtr0307160	Ilk-RB	Ilk	FBgn0028427	1.36715	3.28556
FBtr0079358	sip2-RB	sip2	FBgn0031878	-1.59877	3.28371
FBtr0073610	Hsc70-3-RD	Hsc70-3	FBgn0001218	1.73069	3.28127
FBtr0340709	CG13315-RB	CG13315	FBgn0040827	-1.99099	3.27197
FBtr0300460	CG31909-RC	CG31909	FBgn0051909	-5.66815	3.26246
FBtr0080871	CG4631-RA	CG4631	FBgn0032590	-5.66088	3.25939
FBtr0083141	Spn88Ea-RA	Spn88Ea	FBgn0028984	1.17272	3.25911
FBtr0073231	CG1273-RB	CG1273	FBgn0035522	2.94862	3.24815
FBtr0082860	CG9757-RA	CG9757	FBgn0003060	1.68279	3.24487
FBtr0076771	pbl-RA	pbl	FBgn0003041	-1.63133	3.24035
FBtr0112735	CG34434-RB	CG34434	FBgn0250904	-2.44274	3.24004
FBtr0345529	Achl-RB	Achl	FBgn0033936	4.76853	3.23584
FBtr0083171	CG5614-RA	CG5614	FBgn0038359	-5.65013	3.23584
FBtr0114603	CG9527-RB	CG9527	FBgn0031813	-1.2817	3.23584
FBtr0345141	corto-RE	corto	FBgn0010313	6.13218	3.23584
FBtr0073612	dy-RA	dy	FBgn0004511	4.5266	3.23584
FBtr0330655	l(2)gl-RK	l(2)gl	FBgn0002121	5.69049	3.23584
FBtr0299879	CG3635-RB	CG3635	FBgn0032981	-2.55695	3.23011
FBtr0345812	Cyp12c1-RB	Cyp12c1	FBgn0036806	2.07474	3.22219
FBtr0076772	pbl-RB	pbl	FBgn0003041	-2.91492	3.22152
FBtr0332407	CG9662-RB	CG9662	FBgn0031529	-2.03543	3.21864
FBtr0087720	CG10814-RA	CG10814	FBgn0033830	4.89607	3.20835
FBtr0081375	CG17570-RA	CG17570	FBgn0260000	-1.33113	3.20004
FBtr0073106	CG32276-RA	CG32276	FBgn0047135	1.62561	3.19783
FBtr0085399	SP1029-RB	SP1029	FBgn0263236	5.65863	3.19169
FBtr0329954	CG30471-RB	CG30471	FBgn0050471	3.84136	3.19016
FBtr0074953	serp-RB	serp	FBgn0260653	3.18341	3.18558
FBtr0078536	CG11241-RA	CG11241	FBgn0037186	-1.99977	3.17737
FBtr0308093	CG34417-RN	CG34417	FBgn0085446	1.31657	3.17563
FBtr0071937	Cdk9-RA	Cdk9	FBgn0019949	-1.30261	3.17336
FBtr0080955	CG6304-RA	CG6304	FBgn0032624	-5.63203	3.16899
FBtr0085634	Fer1HCH-RD	Fer1HCH	FBgn0015222	-1.76554	3.16616
FBtr0080783	CG15254-RA	CG15254	FBgn0028949	4.23788	3.16464
FBtr0078647	ECSIT-RA	ECSIT	FBgn0028436	1.1234	3.15838
FBtr0113687	Gfat1-RA	Gfat1	FBgn0287209	1.54868	3.15257
FBtr0340302	CG42237-RB	CG42237	FBgn0250862	5.64906	3.14903
FBtr0078067	CG2794-RA	CG2794	FBgn0031265	1.12306	3.14782
FBtr0080551	CG7968-RA	CG7968	FBgn0028532	-1.20604	3.14782
FBtr0310561	fok-RE	fok	FBgn0263773	-2.36398	3.14745
FBtr0339631	Cpr49Ac-RF	Cpr49Ac	FBgn0033725	1.28937	3.14719
FBtr0075665	CG12310-RA	CG12310	FBgn0036467	-1.57863	3.14719
FBtr0301590	Spindly-RB	Spindly	FBgn0031549	-1.77524	3.1464
FBtr0302500	CG15347-RB	CG15347	FBgn0030040	1.26149	3.13688
FBtr0079867	CG4017-RA	CG4017	FBgn0032143	4.18801	3.13688
FBtr0072429	TyrRS-m-RA	TyrRS-m	FBgn0035064	1.09763	3.13688
FBtr0334587	Dic2-RC	Dic2	FBgn0038797	-5.59448	3.13551
FBtr0077023	Cpr65Aw-RA	Cpr65Aw	FBgn0052404	-1.66045	3.13496
FBtr0088765	CG2127-RA	CG2127	FBgn0033286	-5.65763	3.12777
FBtr0332081	Pdp1-RM	Pdp1	FBgn0016694	5.88723	3.11973
FBtr0111032	ps-RK	ps	FBgn0261552	1.25545	3.11499
FBtr0071130	l(1)G0193-RB	l(1)G0193	FBgn0027280	-1.09829	3.11419
FBtr0310204	Gld2-RC	Gld2	FBgn0038934	-2.23382	3.11403
FBtr0073577	regucalcin-RB	regucalcin	FBgn0030362	-1.15344	3.11124
FBtr0087935	Nepl10-RA	Nepl10	FBgn0033742	-2.00658	3.10811
FBtr0077816	Npc2a-RA	Npc2a	FBgn0031381	-1.63579	3.10811
FBtr0076041	CG7252-RA	CG7252	FBgn0036226	-1.12746	3.10321
FBtr0333345	Hr4-RK	Hr4	FBgn0264562	2.84297	3.10068
FBtr0300207	spok-RB	spok	FBgn0086917	-1.20329	3.10068
FBtr0085397	stg-RA	stg	FBgn0003525	-1.30352	3.09383
FBtr0445726	CG5316-RE	CG5316	FBgn0038704	-5.64832	3.09325
FBtr0079949	CG4908-RA	CG4908	FBgn0032195	1.27031	3.09297
FBtr0077678	Rrp1-RA	Rrp1	FBgn0004584	-1.44158	3.08798
FBtr0308646	CG5665-RB	CG5665	FBgn0036977	5.47812	3.08665
FBtr0071968	Klp59D-RA	Klp59D	FBgn0034827	-5.1575	3.08665
FBtr0332460	NTPase-RF	NTPase	FBgn0024947	1.8067	3.08054
FBtr0075147	CG32192-RB	CG32192	FBgn0052192	-5.67595	3.0791
FBtr0304161	Root-RD	Root	FBgn0039152	-2.80886	3.0785
FBtr0304969	CG43083-RA	CG43083	FBgn0262529	-5.06702	3.07209
FBtr0076869	CG8564-RA	CG8564	FBgn0035776	-5.31864	3.07209
FBtr0075266	Nc73EF-RA	Nc73EF	FBgn0010352	1.78408	3.07172
FBtr0085202	CG5639-RA	CG5639	FBgn0039527	2.57224	3.07172
FBtr0078380	CG7173-RA	CG7173	FBgn0037099	2.41087	3.07172
FBtr0303932	CG42847-RA	CG42847	FBgn0262036	-5.04591	3.06803
FBtr0077917	CG10869-RA	CG10869	FBgn0031347	-3.72173	3.06518
FBtr0073227	pav-RA	pav	FBgn0011692	-1.16666	3.06518
FBtr0080807	CG31820-RA	CG31820	FBgn0051820	-5.55703	3.06417
FBtr0087126	knon-RA	knon	FBgn0285943	-5.30551	3.06076
FBtr0070871	CG5928-RA	CG5928	FBgn0029836	4.21228	3.06049
FBtr0077959	l(2)10685-RA	l(2)10685	FBgn0283525	1.23929	3.06049
FBtr0073260	mas-RB	mas	FBgn0011653	1.91476	3.06049
FBtr0340321	CG15170-RB	CG15170	FBgn0032733	-6.43142	3.05657
FBtr0088690	Cyp6a13-RA	Cyp6a13	FBgn0033304	-1.10642	3.05266
FBtr0078591	Osi24-RA	Osi24	FBgn0037409	2.66419	3.05082
FBtr0340469	cora-RG	cora	FBgn0010434	6.11909	3.04874
FBtr0072963	CG16758-RB	CG16758	FBgn0035348	-1.37224	3.0462
FBtr0340479	CG32694-RH	CG32694	FBgn0052694	3.56648	3.0462
FBtr0071619	CG10505-RA	CG10505	FBgn0034612	-1.16202	3.04193
FBtr0086553	SdhA-RA	SdhA	FBgn0261439	1.84606	3.04193
FBtr0082057	CG16749-RA	CG16749	FBgn0037678	-1.31116	3.03533
FBtr0334960	CG31313-RB	CG31313	FBgn0051313	-1.41495	3.03302
FBtr0080868	CG31816-RA	CG31816	FBgn0051816	-5.29964	3.02545
FBtr0075394	mbf1-RB	mbf1	FBgn0262732	1.10876	3.02486
FBtr0075801	CG8745-RA	CG8745	FBgn0036381	-1.14664	3.02474
FBtr0084349	CG6726-RA	CG6726	FBgn0039049	1.2623	3.0168
FBtr0074321	CG4653-RA	CG4653	FBgn0030776	-1.15953	3.01662
FBtr0302335	verm-RG	verm	FBgn0261341	2.41072	3.01586
FBtr0334889	CG1288-RB	CG1288	FBgn0250845	-5.10969	3.01572
FBtr0300088	Ste:CG33239-RB	Ste:CG33239	FBgn0053239	-5.55451	3.01572
FBtr0301184	CG7309-RC	CG7309	FBgn0032314	-5.52599	3.0132
FBtr0344545	SclA-RC	SclA	FBgn0266491	3.27133	3.01104
FBtr0075091	Cyp12c1-RA	Cyp12c1	FBgn0036806	3.35288	3.00826
FBtr0072698	Psa-RB	Psa	FBgn0261243	-5.91259	3.00772
FBtr0304592	Cyp49a1-RE	Cyp49a1	FBgn0033524	1.99714	3.00714
FBtr0088125	iotaTry-RA	iotaTry	FBgn0015001	-1.10677	3.00508
FBtr0070490	w-RA	w	FBgn0003996	-2.44214	3.00418
FBtr0072470	Pdk1-RB	Pdk1	FBgn0020386	2.82914	3.00358
FBtr0073053	CG12009-RA	CG12009	FBgn0035430	3.77116	3.00196
FBtr0088112	Cpr47Eb-RA	Cpr47Eb	FBgn0033598	1.70312	3.00176
FBtr0330692	Btk29A-RG	Btk29A	FBgn0003502	5.49929	2.99978
FBtr0072091	CG5532-RA	CG5532	FBgn0034902	-1.08301	2.99978
FBtr0079098	CG31648-RA	CG31648	FBgn0051648	1.10825	2.99942
FBtr0086329	CG8517-RA	CG8517	FBgn0034472	-5.51548	2.99729
FBtr0308298	CG43394-RA	CG43394	FBgn0263256	1.89898	2.99449
FBtr0310093	KCNQ-RG	KCNQ	FBgn0033494	5.71604	2.99404
FBtr0084940	Mco3-RA	Mco3	FBgn0039387	4.48349	2.99236
FBtr0085997	Pld-RA	Pld	FBgn0286511	5.67011	2.99236
FBtr0344542	SclB-RD	SclB	FBgn0266492	3.06033	2.98798
FBtr0079166	CG11147-RB	CG11147	FBgn0031734	2.51777	2.97833
FBtr0085586	Ppi1-RB	Ppi1	FBgn0051025	-5.61693	2.97346
FBtr0305917	CG43175-RA	CG43175	FBgn0262794	1.81956	2.9732
FBtr0074028	Cyp4s3-RA	Cyp4s3	FBgn0030615	-1.13749	2.96742
FBtr0080686	CG15279-RA	CG15279	FBgn0028886	-1.0906	2.96662
FBtr0085599	ocn-RA	ocn	FBgn0041102	-3.98012	2.96662
FBtr0114598	CG8008-RB	CG8008	FBgn0033387	1.46136	2.96642
FBtr0303219	thw-RC	thw	FBgn0037487	1.67086	2.96642
FBtr0334940	eIF4B-RF	eIF4B	FBgn0020660	2.4165	2.96471
FBtr0082237	jumu-RA	jumu	FBgn0015396	-1.62487	2.96471
FBtr0080184	Porin2-RA	Porin2	FBgn0069354	-5.67689	2.96101
FBtr0085545	CG7896-RA	CG7896	FBgn0039728	1.26782	2.95954
FBtr0331558	Apl-RB	Apl	FBgn0042178	6.35451	2.95833
FBtr0070298	CG14787-RA	CG14787	FBgn0027793	-1.18413	2.95545
FBtr0308810	Stlk-RC	Stlk	FBgn0046692	-5.70682	2.95545
FBtr0088622	CG8008-RA	CG8008	FBgn0033387	5.64003	2.95403
FBtr0079856	CG31709-RA	CG31709	FBgn0051709	-4.21451	2.95146
FBtr0333038	CG4613-RB	CG4613	FBgn0036427	5.27773	2.94794
FBtr0078000	Hsp60B-RA	Hsp60B	FBgn0011244	-5.48537	2.9451
FBtr0346539	Hsp26-RB	Hsp26	FBgn0001225	-5.57727	2.94415
FBtr0100136	tyn-RB	tyn	FBgn0284435	1.41443	2.9401
FBtr0087904	ana3-RA	ana3	FBgn0266111	-1.40815	2.93577
FBtr0077561	CG3213-RA	CG3213	FBgn0031545	-4.8856	2.93577
FBtr0081050	CG5790-RA	CG5790	FBgn0032677	-5.47995	2.93002
FBtr0344701	CG10175-RE	CG10175	FBgn0039084	5.49833	2.9272
FBtr0078343	CG32436-RA	CG32436	FBgn0052436	-3.22766	2.92626
FBtr0331635	CG5853-RB	CG5853	FBgn0032167	5.56078	2.92626
FBtr0081314	CG13962-RA	CG13962	FBgn0032824	-1.67045	2.92323
FBtr0075003	pip-RA	pip	FBgn0003089	2.23314	2.92323
FBtr0302285	exu-RD	exu	FBgn0000615	-3.54709	2.92224
FBtr0081220	CG17549-RC	CG17549	FBgn0032774	-1.25406	2.91502
FBtr0070051	CG32819-RB	CG32819	FBgn0052819	-5.46385	2.90641
FBtr0070054	CG32820-RB	CG32820	FBgn0052820	-5.46385	2.90641
FBtr0088937	Gdap2-RA	Gdap2	FBgn0042135	1.06492	2.90641
FBtr0330327	Gdap2-RE	Gdap2	FBgn0042135	1.06492	2.90641
FBtr0100432	Jon25Bi-RB	Jon25Bi	FBgn0020906	-1.45352	2.90641
FBtr0343828	CG31789-RC	CG31789	FBgn0051789	-2.25483	2.90059
FBtr0072235	eIF6-RA	eIF6	FBgn0034915	1.14112	2.90059
FBtr0087480	CG12860-RA	CG12860	FBgn0033954	-5.28319	2.89997
FBtr0073975	Eo-RA	Eo	FBgn0030597	-1.61714	2.89721
FBtr0336650	Strn-Mlck-RT	Strn-Mlck	FBgn0265045	5.72647	2.89453
FBtr0081468	CG9253-RA	CG9253	FBgn0032919	1.59697	2.89307
FBtr0333520	CG11700-RB	CG11700	FBgn0029856	-2.26537	2.89179
FBtr0077537	CG2818-RA	CG2818	FBgn0031566	-1.09241	2.88911
FBtr0083770	CG3517-RA	CG3517	FBgn0038706	-5.45175	2.88714
FBtr0080107	CG17107-RA	CG17107	FBgn0032281	-2.09881	2.88709
FBtr0072881	CG32302-RA	CG32302	FBgn0052302	-1.34635	2.88709
FBtr0087881	CG8785-RA	CG8785	FBgn0033760	3.65598	2.88155
FBtr0080334	Phae1-RA	Phae1	FBgn0263234	-1.42049	2.87905
FBtr0302416	CG33667-RB	CG33667	FBgn0053667	-5.45563	2.87765
FBtr0088040	exp-RB	exp	FBgn0033668	2.26768	2.87481
FBtr0073606	CG15741-RA	CG15741	FBgn0030338	3.02091	2.86671
FBtr0079791	CG9515-RA	CG9515	FBgn0032077	1.47686	2.86671
FBtr0073821	Yp3-RA	Yp3	FBgn0004047	-2.53353	2.8628
FBtr0072827	CG7879-RB	CG7879	FBgn0035235	5.46291	2.8578
FBtr0080132	w-cup-RA	w-cup	FBgn0032269	-5.89133	2.85656
FBtr0086254	CG11180-RA	CG11180	FBgn0034528	1.27178	2.85381
FBtr0086911	Prosalpha5-RB	Prosalpha5	FBgn0016697	1.9494	2.85278
FBtr0082568	CG4115-RA	CG4115	FBgn0038017	3.64749	2.85236
FBtr0302327	CG4572-RD	CG4572	FBgn0038738	-1.40034	2.85106
FBtr0081586	Mst84Db-RA	Mst84Db	FBgn0004173	-5.79063	2.85106
FBtr0083308	Sdhaf3-RA	Sdhaf3	FBgn0038437	1.48113	2.84405
FBtr0071975	Klp59C-RA	Klp59C	FBgn0034824	-5.41867	2.83084
FBtr0079365	ihog-RA	ihog	FBgn0031872	-1.21417	2.82747
FBtr0113344	CG18748-RB	CG18748	FBgn0042105	5.53355	2.82543
FBtr0079199	CG31642-RA	CG31642	FBgn0051642	-2.23239	2.82543
FBtr0084692	asp-RA	asp	FBgn0000140	-1.18656	2.82478
FBtr0079056	Jon25Biii-RA	Jon25Biii	FBgn0031653	-1.63972	2.82346
FBtr0100081	CG34026-RA	CG34026	FBgn0054026	-1.61627	2.81491
FBtr0080512	CG9254-RA	CG9254	FBgn0028513	-5.19422	2.81051
FBtr0304121	trh-RB	trh	FBgn0262139	6.26479	2.81051
FBtr0080980	CG5043-RA	CG5043	FBgn0032636	-5.1965	2.80956
FBtr0300128	Cyp6a9-RB	Cyp6a9	FBgn0013771	-1.70658	2.80665
FBtr0084318	Nepl14-RA	Nepl14	FBgn0039023	-1.33621	2.8041
FBtr0345019	Sting-RB	Sting	FBgn0033453	-1.07366	2.8029
FBtr0070523	ng1-RA	ng1	FBgn0002933	1.16619	2.80137
FBtr0085103	CG14258-RA	CG14258	FBgn0039482	-2.71117	2.80101
FBtr0070230	Lrpprc2-RA	Lrpprc2	FBgn0027794	1.15013	2.79541
FBtr0085170	CG3330-RA	CG3330	FBgn0039511	-3.95392	2.79458
FBtr0299918	stw-RA	stw	FBgn0286203	2.15074	2.7939
FBtr0333555	Lcp4-RB	Lcp4	FBgn0002535	-1.94598	2.79362
FBtr0072653	CG9129-RA	CG9129	FBgn0035196	-5.16844	2.79137
FBtr0074381	CG4949-RA	CG4949	FBgn0030813	1.68596	2.78315
FBtr0084113	CG15497-RA	CG15497	FBgn0038894	4.48461	2.77984
FBtr0331617	Kua-RD	Kua	FBgn0032850	-6.00692	2.77984
FBtr0084874	Cad96Ca-RA	Cad96Ca	FBgn0022800	1.25947	2.77959
FBtr0304841	CG43077-RA	CG43077	FBgn0262487	-5.38673	2.77786
FBtr0347493	Madm-RB	Madm	FBgn0027497	1.86575	2.77679
FBtr0345144	verm-RH	verm	FBgn0261341	1.28495	2.77224
FBtr0088713	CG8740-RA	CG8740	FBgn0027585	5.65371	2.7712
FBtr0072561	Reg-2-RA	Reg-2	FBgn0016715	-1.81486	2.7712
FBtr0086518	fest-RA	fest	FBgn0034435	-2.54437	2.76706
FBtr0089970	Jheh2-RA	Jheh2	FBgn0034405	-1.30463	2.76706
FBtr0305964	CG2016-RD	CG2016	FBgn0250839	2.83005	2.76563
FBtr0346632	CG9008-RE	CG9008	FBgn0028540	1.0896	2.76563
FBtr0299878	CG34038-RB	CG34038	FBgn0054038	3.04162	2.76217
FBtr0332361	CG8086-RJ	CG8086	FBgn0032010	6.15434	2.75974
FBtr0303001	CG42718-RA	CG42718	FBgn0261635	5.37005	2.75786
FBtr0301190	CG7084-RC	CG7084	FBgn0038938	-1.042	2.75628
FBtr0340069	Arp53D-RB	Arp53D	FBgn0011743	-5.37194	2.75076
FBtr0073107	CG32276-RB	CG32276	FBgn0047135	-1.22772	2.75044
FBtr0080892	ChLD3-RA	ChLD3	FBgn0032598	2.65348	2.74982
FBtr0100645	CG9133-RB	CG9133	FBgn0035198	-3.80935	2.74753
FBtr0340138	Gclc-RC	Gclc	FBgn0040319	1.24137	2.74664
FBtr0088467	CG1773-RA	CG1773	FBgn0033439	-4.69588	2.74639
FBtr0074610	Cyp18a1-RB	Cyp18a1	FBgn0010383	4.12183	2.74215
FBtr0072597	Sf3b3-RA	Sf3b3	FBgn0035162	1.65165	2.74202
FBtr0089732	CG18449-RA	CG18449	FBgn0033285	-5.10732	2.7418
FBtr0079315	CG11327-RA	CG11327	FBgn0031849	-2.67304	2.73943
FBtr0307062	Oscillin-RE	Oscillin	FBgn0031717	-1.81084	2.73492
FBtr0077020	CG13297-RA	CG13297	FBgn0035685	5.61198	2.73234
FBtr0337021	MetRS-m-RB	MetRS-m	FBgn0027083	1.42061	2.73057
FBtr0082194	knk-RA	knk	FBgn0001321	1.04541	2.72944
FBtr0077182	CG15213-RA	CG15213	FBgn0040843	2.18133	2.72508
FBtr0077038	yip7-RA	yip7	FBgn0040060	-1.42346	2.72508
FBtr0340070	CG6472-RB	CG6472	FBgn0034166	3.92516	2.72453
FBtr0070213	CG14770-RA	CG14770	FBgn0029573	3.67848	2.72196
FBtr0077787	CG31948-RB	CG31948	FBgn0051948	-5.47099	2.72196
FBtr0075361	CG4098-RA	CG4098	FBgn0036648	-1.27752	2.71883
FBtr0088215	CAH13-RA	CAH13	FBgn0033542	-4.35706	2.71849
FBtr0333748	Tom40-RC	Tom40	FBgn0016041	1.33355	2.71676
FBtr0112442	CG34248-RA	CG34248	FBgn0085277	5.34745	2.71544
FBtr0087117	Amyrel-RA	Amyrel	FBgn0020506	-1.10426	2.71473
FBtr0306900	CG43315-RA	CG43315	FBgn0263020	2.32981	2.71297
FBtr0083250	Sb-RA	Sb	FBgn0003319	2.8984	2.71272
FBtr0083675	CG31226-RA	CG31226	FBgn0051226	-5.84613	2.71199
FBtr0300294	CG42460-RA	CG42460	FBgn0259950	-6.2462	2.70568
FBtr0290340	MEP-1-RG	MEP-1	FBgn0035357	6.13231	2.70546
FBtr0077989	mtRNApol-RA	mtRNApol	FBgn0261938	1.3875	2.70368
FBtr0085534	ncd-RA	ncd	FBgn0002924	-1.14139	2.70368
FBtr0082795	CG10841-RA	CG10841	FBgn0038163	-5.05043	2.6922
FBtr0084224	CG13856-RA	CG13856	FBgn0038959	2.70482	2.69137
FBtr0111291	CG17883-RA	CG17883	FBgn0040005	-1.03668	2.68701
FBtr0085497	CG31038-RC	CG31038	FBgn0051038	5.343	2.68489
FBtr0077721	daw-RA	daw	FBgn0031461	-1.18324	2.68448
FBtr0080313	Hacd1-RA	Hacd1	FBgn0032394	1.06081	2.68448
FBtr0305701	nw-RA	nw	FBgn0283508	-1.08718	2.68372
FBtr0077521	ND-PDSW-RB	ND-PDSW	FBgn0021967	2.19617	2.68348
FBtr0080413	ACXC-RA	ACXC	FBgn0040508	-5.32353	2.68284
FBtr0307052	bark-RC	bark	FBgn0031571	6.37438	2.68284
FBtr0071716	CG4021-RA	CG4021	FBgn0034659	-5.11131	2.68284
FBtr0085639	CG9737-RA	CG9737	FBgn0039758	1.73	2.68284
FBtr0076620	Pus7-RA	Pus7	FBgn0035901	1.05512	2.68284
FBtr0077401	snsl-RB	snsl	FBgn0031646	3.54288	2.68284
FBtr0081858	Coq2-RA	Coq2	FBgn0037574	1.20099	2.6811
FBtr0340114	CG15602-RB	CG15602	FBgn0030694	5.34336	2.67963
FBtr0071554	CG15650-RA	CG15650	FBgn0034565	5.14573	2.67963
FBtr0071578	Pu-RB	Pu	FBgn0003162	2.37356	2.67219
FBtr0070734	CG2871-RA	CG2871	FBgn0029725	-4.93828	2.67107
FBtr0073034	CG32281-RA	CG32281	FBgn0052281	1.24247	2.66904
FBtr0079043	Rtnl1-RC	Rtnl1	FBgn0053113	1.51741	2.66509
FBtr0086114	CG15908-RA	CG15908	FBgn0033085	1.24604	2.66348
FBtr0100833	CG34056-RA	CG34056	FBgn0054056	1.04925	2.6559
FBtr0088773	spaw-RA	spaw	FBgn0050365	-5.31114	2.65526
FBtr0088141	Drip-RA	Drip	FBgn0015872	1.11531	2.65471
FBtr0087146	Hmgs-RC	Hmgs	FBgn0010611	1.38448	2.65471
FBtr0301417	IA-2-RD	IA-2	FBgn0031294	1.08656	2.65471
FBtr0082281	TTLL15-RA	TTLL15	FBgn0037838	1.72582	2.64816
FBtr0329845	sick-RI	sick	FBgn0263873	4.20309	2.64785
FBtr0076538	bol-RB	bol	FBgn0011206	-5.98721	2.64785
FBtr0340072	Cbp53E-RB	Cbp53E	FBgn0004580	-5.62063	2.64785
FBtr0306737	obst-A-RB	obst-A	FBgn0031097	3.06077	2.64785
FBtr0100321	fabp-RB	fabp	FBgn0037913	-1.36597	2.63783
FBtr0084748	CG11771-RA	CG11771	FBgn0039252	1.06897	2.63755
FBtr0331175	fax-RE	fax	FBgn0014163	6.42725	2.63312
FBtr0080681	ProtB-RA	ProtB	FBgn0013301	-5.29192	2.62946
FBtr0339439	Pfrx-RM	Pfrx	FBgn0027621	6.07143	2.62569
FBtr0080496	CG9928-RA	CG9928	FBgn0032472	3.62553	2.62557
FBtr0077827	CG12674-RA	CG12674	FBgn0031388	-5.24025	2.62212
FBtr0084281	sit-RA	sit	FBgn0038986	5.94702	2.62148
FBtr0075446	ATPsynbetaL-RA	ATPsynbetaL	FBgn0036568	-2.73028	2.62019
FBtr0339899	ect-RF	ect	FBgn0000451	5.33536	2.61782
FBtr0343268	Sesn-RD	Sesn	FBgn0034897	5.38721	2.61749
FBtr0073902	mRpL38-RA	mRpL38	FBgn0030552	1.01577	2.61705
FBtr0084623	CG17781-RA	CG17781	FBgn0039196	5.04416	2.61658
FBtr0300918	CG2750-RB	CG2750	FBgn0030376	-5.17286	2.61419
FBtr0084711	CG31381-RA	CG31381	FBgn0043799	5.48106	2.61239
FBtr0082042	GstZ2-RA	GstZ2	FBgn0037697	1.54375	2.60978
FBtr0076652	GstO1-RA	GstO1	FBgn0035907	-3.08596	2.60464
FBtr0071081	CG12689-RA	CG12689	FBgn0029952	-5.27354	2.60423
FBtr0301576	CG34331-RB	CG34331	FBgn0085360	-1.17673	2.60305
FBtr0076822	CG7506-RA	CG7506	FBgn0035805	1.12692	2.60287
FBtr0085632	Fer1HCH-RB	Fer1HCH	FBgn0015222	-1.28903	2.60207
FBtr0088155	CG12384-RA	CG12384	FBgn0033624	-1.07688	2.60207
FBtr0332142	CG7546-RG	CG7546	FBgn0035793	1.85038	2.60207
FBtr0077408	mRpS2-RA	mRpS2	FBgn0031639	1.32607	2.59844
FBtr0084776	vig2-RC	vig2	FBgn0046214	1.31003	2.59844
FBtr0310332	Myo10A-RE	Myo10A	FBgn0263705	4.71884	2.59844
FBtr0344433	CG45071-RA	CG45071	FBgn0266441	-1.70124	2.598
FBtr0086200	Spn42Da-RF	Spn42Da	FBgn0265137	-1.44215	2.59361
FBtr0088469	dap-RA	dap	FBgn0010316	-1.08514	2.59308
FBtr0306292	Npc2h-RC	Npc2h	FBgn0039801	-1.43691	2.59268
FBtr0345194	CG13325-RC	CG13325	FBgn0033792	-2.0601	2.59147
FBtr0074967	Lon-RA	Lon	FBgn0036892	1.2258	2.59139
FBtr0073159	Sc2-RA	Sc2	FBgn0035471	1.18266	2.59014
FBtr0074933	Cpr76Bb-RA	Cpr76Bb	FBgn0036879	4.05012	2.58959
FBtr0301060	CG3588-RG	CG3588	FBgn0025643	1.39273	2.58835
FBtr0078270	Mst77F-RA	Mst77F	FBgn0086915	-4.69472	2.58835
FBtr0087717	CG4744-RA	CG4744	FBgn0033834	-5.2623	2.5871
FBtr0300486	Ace-RB	Ace	FBgn0000024	-1.19285	2.58526
FBtr0081582	CG31496-RA	CG31496	FBgn0051496	-1.15812	2.58085
FBtr0070079	CG3156-RA	CG3156	FBgn0023536	1.15676	2.5802
FBtr0343282	Sox14-RC	Sox14	FBgn0005612	-1.26727	2.5791
FBtr0076444	mRRF1-RA	mRRF1	FBgn0035980	1.13273	2.57663
FBtr0300086	Ste:CG33237-RB	Ste:CG33237	FBgn0053237	-5.26821	2.57662
FBtr0077468	CG2955-RA	CG2955	FBgn0031585	-4.64702	2.57577
FBtr0077676	CG9641-RA	CG9641	FBgn0031483	-1.68004	2.57437
FBtr0071471	CG15306-RA	CG15306	FBgn0030191	-5.25846	2.56802
FBtr0333920	Tm2-RE	Tm2	FBgn0004117	1.56278	2.56571
FBtr0088752	Mal-A8-RA	Mal-A8	FBgn0033297	-1.10051	2.5653
FBtr0087573	Opa1-RB	Opa1	FBgn0261276	1.4829	2.56425
FBtr0290018	Zip88E-RB	Zip88E	FBgn0038312	-1.13016	2.56405
FBtr0303768	CG6762-RC	CG6762	FBgn0030876	-3.41243	2.56299
FBtr0113086	loopin-1-RC	loopin-1	FBgn0259795	-5.29883	2.55886
FBtr0112436	CG34242-RA	CG34242	FBgn0085271	1.47518	2.55751
FBtr0089562	Zasp66-RA	Zasp66	FBgn0035917	-6.17617	2.55673
FBtr0346635	Rab32-RI	Rab32	FBgn0002567	-5.30586	2.55653
FBtr0301762	Nrg-RD	Nrg	FBgn0264975	-6.42651	2.55462
FBtr0332761	CG13676-RB	CG13676	FBgn0035844	1.75456	2.55303
FBtr0074854	CG6933-RC	CG6933	FBgn0036952	1.12091	2.55303
FBtr0070890	mab-21-RA	mab-21	FBgn0029003	-1.02333	2.55303
FBtr0078227	mRpL15-RA	mRpL15	FBgn0036990	0.997273	2.55058
FBtr0332392	CG7884-RB	CG7884	FBgn0031001	2.94993	2.55058
FBtr0335195	how-RF	how	FBgn0264491	5.60449	2.54936
FBtr0071136	RpS6-RA	RpS6	FBgn0261592	2.89127	2.54492
FBtr0083184	CG4546-RA	CG4546	FBgn0038373	-4.66877	2.54389
FBtr0085486	neo-RB	neo	FBgn0039704	5.32935	2.54236
FBtr0083406	CG5255-RA	CG5255	FBgn0038485	4.11296	2.54117
FBtr0343824	CG10211-RB	CG10211	FBgn0032685	2.69785	2.54075
FBtr0087152	CG6262-RA	CG6262	FBgn0034121	-5.23295	2.54067
FBtr0087757	CG4712-RB	CG4712	FBgn0033818	-5.22422	2.5363
FBtr0079062	Cyp28d1-RA	Cyp28d1	FBgn0031689	-1.6179	2.53574
FBtr0077727	Syt1-RB	Syt1	FBgn0004242	-5.39203	2.53574
FBtr0081700	CG15177-RA	CG15177	FBgn0037461	-5.21978	2.52761
FBtr0110897	Sod3-RD	Sod3	FBgn0033631	-1.02043	2.52551
FBtr0473579	CG11836-RJ	CG11836	FBgn0039272	1.37668	2.52328
FBtr0086895	CG10936-RA	CG10936	FBgn0034253	1.76957	2.5194
FBtr0301389	mEFTu1-RB	mEFTu1	FBgn0024556	3.36199	2.51896
FBtr0333551	GstS1-RD	GstS1	FBgn0010226	1.13409	2.51805
FBtr0076174	CG7557-RA	CG7557	FBgn0036159	-5.21202	2.51657
FBtr0076198	CG32081-RA	CG32081	FBgn0052081	-4.87223	2.51531
FBtr0070314	mRpL16-RA	mRpL16	FBgn0023519	1.02125	2.51457
FBtr0071812	CG5819-RB	CG5819	FBgn0034717	1.30008	2.51437
FBtr0305994	ATPsynG-RD	ATPsynG	FBgn0010612	2.00377	2.51437
FBtr0084585	CG13607-RA	CG13607	FBgn0039151	-1.52579	2.51409
FBtr0088376	Lime-RA	Lime	FBgn0033458	-2.28829	2.51409
FBtr0110866	CG4998-RB	CG4998	FBgn0036612	4.85881	2.5093
FBtr0072785	GV1-RB	GV1	FBgn0027790	1.71215	2.5093
FBtr0087092	loopin-1-RA	loopin-1	FBgn0259795	-5.97349	2.5093
FBtr0342635	CG10859-RB	CG10859	FBgn0032520	-4.7121	2.5077
FBtr0300552	CG15615-RB	CG15615	FBgn0034159	4.80703	2.507
FBtr0081118	CG33120-RA	CG33120	FBgn0053120	-1.77422	2.49842
FBtr0086676	GstE8-RA	GstE8	FBgn0063492	1.02611	2.49842
FBtr0078506	CG11426-RA	CG11426	FBgn0037166	-0.98004	2.4961
FBtr0072207	CG16787-RA	CG16787	FBgn0034940	1.0437	2.496
FBtr0114622	tn-RC	tn	FBgn0265356	1.30966	2.49493
FBtr0086481	CG15128-RA	CG15128	FBgn0034467	-4.43816	2.49151
FBtr0331511	orb2-RA	orb2	FBgn0264307	-5.50565	2.49084
FBtr0100342	sv-RD	sv	FBgn0005561	5.25281	2.48861
FBtr0302084	lbk-RB	lbk	FBgn0034083	-0.98841	2.48843
FBtr0339076	Trpm-RD	Trpm	FBgn0265194	-6.53172	2.48416
FBtr0330172	CG11370-RB	CG11370	FBgn0037181	2.78601	2.48027
FBtr0334169	CG3262-RF	CG3262	FBgn0032986	-1.60947	2.47711
FBtr0080662	CG4218-RA	CG4218	FBgn0250844	-4.99734	2.47683
FBtr0306800	CG13731-RB	CG13731	FBgn0036717	2.73104	2.47381
FBtr0082487	Ect3-RA	Ect3	FBgn0260746	-1.08622	2.47381
FBtr0088530	Map60-RA	Map60	FBgn0010342	-1.09603	2.47381
FBtr0342739	Vap33-RE	Vap33	FBgn0029687	-5.82906	2.47121
FBtr0083277	mtSSB-RA	mtSSB	FBgn0010438	0.990302	2.47031
FBtr0074186	CG8974-RA	CG8974	FBgn0030693	1.04602	2.46683
FBtr0339672	CG43394-RD	CG43394	FBgn0263256	1.93001	2.46615
FBtr0331719	CG11151-RB	CG11151	FBgn0030519	1.78253	2.4646
FBtr0308311	CG12017-RB	CG12017	FBgn0035429	5.20426	2.46407
FBtr0342962	CG3777-RD	CG3777	FBgn0024989	5.18752	2.45818
FBtr0086029	Act42A-RA	Act42A	FBgn0000043	-1.13201	2.45634
FBtr0083455	P5cr-2-RB	P5cr-2	FBgn0038516	-5.21867	2.45625
FBtr0073467	CG1394-RA	CG1394	FBgn0030277	-4.41596	2.45485
FBtr0333581	Lcp65Ad-RB	Lcp65Ad	FBgn0020641	4.84033	2.45485
FBtr0078038	CG3862-RA	CG3862	FBgn0031286	1.08202	2.45186
FBtr0082631	vrs-RA	vrs	FBgn0286507	-3.80419	2.44969
FBtr0075865	CG10171-RB	CG10171	FBgn0036353	-1.64068	2.44801
FBtr0340296	PGRP-SA-RB	PGRP-SA	FBgn0030310	-1.74182	2.44364
FBtr0075316	CG13032-RA	CG13032	FBgn0036652	-4.81246	2.4436
FBtr0071542	Cht9-RA	Cht9	FBgn0034582	-1.15698	2.44127
FBtr0070200	CG14626-RA	CG14626	FBgn0040360	3.08871	2.44066
FBtr0071310	CG15370-RA	CG15370	FBgn0030107	5.15668	2.44066
FBtr0112478	CG34282-RA	CG34282	FBgn0085311	-1.14123	2.43992
FBtr0300541	grh-RN	grh	FBgn0259211	5.58521	2.43885
FBtr0332655	robl62A-RB	robl62A	FBgn0028567	-5.28868	2.43885
FBtr0080136	CG17127-RA	CG17127	FBgn0032299	4.25442	2.43842
FBtr0088569	Phax-RB	Phax	FBgn0033380	5.15396	2.43214
FBtr0300564	Unc-115a-RB	Unc-115a	FBgn0051352	6.35016	2.43214
FBtr0112797	Chc-RE	Chc	FBgn0000319	5.85302	2.43135
FBtr0082559	Rsbp15-RA	Rsbp15	FBgn0038000	-5.15185	2.43135
FBtr0070423	FarO-RA	FarO	FBgn0023550	-1.62152	2.43035
FBtr0072451	CG30428-RA	CG30428	FBgn0050428	-1.2453	2.42845
FBtr0074665	CG14191-RA	CG14191	FBgn0030981	4.04491	2.42753
FBtr0329838	sick-RH	sick	FBgn0263873	6.4086	2.42746
FBtr0076947	Rsph3-RA	Rsph3	FBgn0052392	-5.36539	2.42746
FBtr0340239	Akap200-RE	Akap200	FBgn0027932	-1.08956	2.42322
FBtr0100227	orb-RD	orb	FBgn0004882	-5.16622	2.42174
FBtr0076494	CG4080-RA	CG4080	FBgn0035983	-5.69094	2.42133
FBtr0347567	ScsbetaA-RI	ScsbetaA	FBgn0037643	-1.81889	2.41696
FBtr0070252	eIF4E7-RA	eIF4E7	FBgn0040368	-5.14116	2.41687
FBtr0080565	CG33307-RA	CG33307	FBgn0053307	-1.00351	2.41583
FBtr0082460	CG6790-RA	CG6790	FBgn0037915	-3.95806	2.41583
FBtr0336666	Trap1-RB	Trap1	FBgn0026761	1.22645	2.41583
FBtr0075936	CG10943-RA	CG10943	FBgn0036320	-0.967329	2.41548
FBtr0339462	CG12934-RB	CG12934	FBgn0033541	1.08196	2.41328
FBtr0087452	Cyp6a23-RA	Cyp6a23	FBgn0033978	-1.00779	2.41328
FBtr0081177	l(2)37Bb-RA	l(2)37Bb	FBgn0002021	0.981174	2.41322
FBtr0084445	CG10300-RA	CG10300	FBgn0039107	-1.05772	2.41141
FBtr0081588	Mst84Dd-RA	Mst84Dd	FBgn0004175	-5.13565	2.40811
FBtr0081534	CG14598-RA	CG14598	FBgn0037503	2.20437	2.40771
FBtr0339550	alien-RD	alien	FBgn0013746	2.5363	2.40515
FBtr0290199	CG14301-RB	CG14301	FBgn0038632	1.73025	2.4022
FBtr0088708	PGRP-SC1b-RA	PGRP-SC1b	FBgn0033327	-2.82408	2.40094
FBtr0077293	CG1324-RA	CG1324	FBgn0031129	-4.15919	2.3999
FBtr0345911	vvl-RD	vvl	FBgn0086680	1.25001	2.39749
FBtr0100431	Acsl-RI	Acsl	FBgn0263120	1.68659	2.39675
FBtr0079935	CG33301-RA	CG33301	FBgn0053301	-1.03845	2.39547
FBtr0308034	DOR-RH	DOR	FBgn0035542	-1.15162	2.39247
FBtr0344373	sima-RC	sima	FBgn0266411	1.02367	2.38923
FBtr0112860	Nc73EF-RI	Nc73EF	FBgn0010352	1.08344	2.38643
FBtr0305567	Gpo3-RD	Gpo3	FBgn0028848	-4.81669	2.38598
FBtr0077235	CG32521-RB	CG32521	FBgn0052521	2.16452	2.38297
FBtr0080670	CG4691-RA	CG4691	FBgn0028870	-4.91727	2.38297
FBtr0347146	Zip71B-RC	Zip71B	FBgn0036461	-1.05564	2.38103
FBtr0080103	CG17098-RA	CG17098	FBgn0032276	-3.16685	2.38085
FBtr0084258	tHMG1-RA	tHMG1	FBgn0038978	-5.11461	2.37935
FBtr0070069	CG12470-RA	CG12470	FBgn0040371	-4.53649	2.37853
FBtr0082608	GstD9-RA	GstD9	FBgn0038020	1.10832	2.37412
FBtr0084170	Theg-RA	Theg	FBgn0038921	-4.50801	2.3727
FBtr0345368	Apl-RC	Apl	FBgn0042178	-5.27256	2.37239
FBtr0332451	CLIP-190-RP	CLIP-190	FBgn0020503	-6.1106	2.3706
FBtr0088974	CG11125-RA	CG11125	FBgn0033174	-5.75905	2.36778
FBtr0073908	CG1461-RA	CG1461	FBgn0030558	1.11836	2.36762
FBtr0452133	CG46317-RA	CG46317	FBgn0284233	1.11836	2.36762
FBtr0306906	Klp54D-RB	Klp54D	FBgn0263076	4.86467	2.3676
FBtr0087813	Lfg-RB	Lfg	FBgn0025692	-1.10752	2.3676
FBtr0084106	e-RA	e	FBgn0000527	2.36855	2.36748
FBtr0073322	CG32243-RA	CG32243	FBgn0052243	-1.22704	2.3663
FBtr0075291	CG6652-RA	CG6652	FBgn0036687	-3.87901	2.3653
FBtr0088532	CG1902-RC	CG1902	FBgn0033434	-1.79163	2.36388
FBtr0078522	CG11370-RA	CG11370	FBgn0037181	2.83843	2.36149
FBtr0273210	Fis1-RE	Fis1	FBgn0039969	-2.08157	2.36149
FBtr0079058	mRpL24-RA	mRpL24	FBgn0031651	0.982182	2.36038
FBtr0079633	CG8372-RA	CG8372	FBgn0032000	-1.38557	2.36027
FBtr0070566	CG14417-RA	CG14417	FBgn0040353	5.059	2.35507
FBtr0077220	lcs-RA	lcs	FBgn0028583	2.68813	2.35217
FBtr0078415	CG9389-RA	CG9389	FBgn0037064	-3.62407	2.34979
FBtr0079175	eIF4A-RA	eIF4A	FBgn0001942	1.16551	2.34941
FBtr0083439	CG5863-RA	CG5863	FBgn0038507	2.64092	2.34868
FBtr0077171	CG4669-RA	CG4669	FBgn0035598	-4.99583	2.34695
FBtr0081336	Kua-RA	Kua	FBgn0032850	5.35862	2.34695
FBtr0347568	ScsbetaA-RJ	ScsbetaA	FBgn0037643	-2.18436	2.34436
FBtr0077563	CG31954-RA	CG31954	FBgn0051954	4.89192	2.34269
FBtr0073986	CG9522-RA	CG9522	FBgn0030587	4.73173	2.34269
FBtr0112866	heph-RN	heph	FBgn0011224	-1.01581	2.34269
FBtr0305056	NKAIN-RK	NKAIN	FBgn0085442	1.02808	2.34269
FBtr0083140	Spn88Eb-RA	Spn88Eb	FBgn0038299	-1.09073	2.33883
FBtr0072305	CG11413-RA	CG11413	FBgn0035022	3.42611	2.33823
FBtr0300875	nyo-RC	nyo	FBgn0039852	1.81837	2.33718
FBtr0332051	Ssl1-RB	Ssl1	FBgn0037202	-1.15474	2.33718
FBtr0085246	mil-RA	mil	FBgn0267366	-3.82547	2.33646
FBtr0074701	Obp18a-RA	Obp18a	FBgn0030985	2.43455	2.33487
FBtr0083696	CG14297-RA	CG14297	FBgn0038655	-4.74617	2.33408
FBtr0078179	CG5618-RA	CG5618	FBgn0036975	-0.994666	2.3335
FBtr0075372	CG13058-RA	CG13058	FBgn0036610	4.3807	2.33284
FBtr0072657	CG9130-RA	CG9130	FBgn0035197	-4.72003	2.33191
FBtr0100646	CG9133-RC	CG9133	FBgn0035198	-4.72003	2.33191
FBtr0075509	GXIVsPLA2-RA	GXIVsPLA2	FBgn0036545	-1.32397	2.32888
FBtr0082707	Hsc70-2-RA	Hsc70-2	FBgn0001217	-2.98027	2.32888
FBtr0074297	CG9903-RA	CG9903	FBgn0030756	-3.7647	2.32701
FBtr0331242	Lar-RI	Lar	FBgn0000464	5.53186	2.32701
FBtr0085058	TwdlP-RA	TwdlP	FBgn0039435	4.96173	2.32701
FBtr0078708	CG12171-RA	CG12171	FBgn0037354	1.87187	2.32593
FBtr0340460	CG15784-RB	CG15784	FBgn0029766	1.4719	2.32012
FBtr0072864	dre4-RA	dre4	FBgn0002183	-1.06979	2.32005
FBtr0082917	CG9920-RA	CG9920	FBgn0038200	-4.34761	2.32005
FBtr0081334	nesd-RB	nesd	FBgn0032848	-1.20781	2.31899
FBtr0080365	Pkd2-RA	Pkd2	FBgn0041195	-3.20318	2.31841
FBtr0071411	CG32694-RA	CG32694	FBgn0052694	4.55999	2.31811
FBtr0083634	CG14305-RA	CG14305	FBgn0038630	-5.1644	2.3172
FBtr0074452	ND-24-RA	ND-24	FBgn0030853	1.1861	2.31574
FBtr0081587	Mst84Dc-RA	Mst84Dc	FBgn0004174	-5.07824	2.31354
FBtr0084114	CG31176-RA	CG31176	FBgn0051176	1.24822	2.30879
FBtr0333866	CG32037-RB	CG32037	FBgn0052037	5.07883	2.30879
FBtr0331842	CG7564-RB	CG7564	FBgn0036734	1.00432	2.30879
FBtr0083554	wrd-RC	wrd	FBgn0042693	-5.44967	2.30879
FBtr0300625	CG42496-RA	CG42496	FBgn0260222	0.95421	2.30848
FBtr0087067	CG9010-RA	CG9010	FBgn0034173	-5.06013	2.30848
FBtr0071672	Ppcdc-RA	Ppcdc	FBgn0050290	0.95421	2.30848
FBtr0307372	Cht6-RH	Cht6	FBgn0263132	6.3938	2.30033
FBtr0088922	CG2065-RA	CG2065	FBgn0033204	1.59074	2.29612
FBtr0113345	CG18748-RC	CG18748	FBgn0042105	-1.0388	2.29444
FBtr0083900	CG4362-RA	CG4362	FBgn0038784	-1.18981	2.29405
FBtr0076662	CG32354-RA	CG32354	FBgn0052354	1.36987	2.29388
FBtr0080786	CG18109-RA	CG18109	FBgn0028901	-5.04921	2.28972
FBtr0334656	CG9399-RD	CG9399	FBgn0037715	6.17539	2.28964
FBtr0073408	CG1637-RA	CG1637	FBgn0030245	-1.4597	2.28744
FBtr0347200	Bin1-RB	Bin1	FBgn0024491	7.05828	2.28526
FBtr0081328	lok-RA	lok	FBgn0019686	-5.10119	2.28526
FBtr0305577	CG11905-RL	CG11905	FBgn0036678	5.12094	2.2846
FBtr0078287	Pdss2-RA	Pdss2	FBgn0037044	1.01654	2.28198
FBtr0273265	ND-49L-RB	ND-49L	FBgn0039331	-5.03934	2.28047
FBtr0301520	NT1-RE	NT1	FBgn0261526	4.65303	2.28009
FBtr0075162	CG5577-RA	CG5577	FBgn0036759	-1.02481	2.27955
FBtr0081266	CG10268-RA	CG10268	FBgn0032811	1.08712	2.27824
FBtr0082026	Srr-RB	Srr	FBgn0037684	-0.960997	2.27523
FBtr0308065	lectin-28C-RB	lectin-28C	FBgn0040099	-6.60296	2.27442
FBtr0075251	CG6512-RA	CG6512	FBgn0036702	1.47993	2.27354
FBtr0072478	Mtch-RA	Mtch	FBgn0027786	1.06027	2.27302
FBtr0088023	CG30039-RA	CG30039	FBgn0050039	-4.98307	2.27302
FBtr0074672	Mur18B-RA	Mur18B	FBgn0030999	1.18866	2.27271
FBtr0076938	sgl-RA	sgl	FBgn0261445	1.0231	2.27144
FBtr0085054	TwdlO-RA	TwdlO	FBgn0039438	5.06097	2.27144
FBtr0114142	CG41562-RA	CG41562	FBgn0085693	-4.80207	2.27115
FBtr0343341	EbpIII-RC	EbpIII	FBgn0011695	3.53436	2.27057
FBtr0083741	CG5217-RA	CG5217	FBgn0038694	-4.87447	2.26838
FBtr0071555	CG15649-RA	CG15649	FBgn0034563	4.34841	2.26578
FBtr0347275	CG46059-RA	CG46059	FBgn0267726	-4.84679	2.26473
FBtr0082966	CG3505-RA	CG3505	FBgn0038250	-0.948867	2.26426
FBtr0080564	CG33306-RA	CG33306	FBgn0053306	1.12453	2.26292
FBtr0075023	CG6836-RA	CG6836	FBgn0036834	1.29736	2.26292
FBtr0273293	RpS21-RE	RpS21	FBgn0015521	1.08989	2.26273
FBtr0076273	CG6409-RA	CG6409	FBgn0036106	1.10813	2.26067
FBtr0333315	dnc-RS	dnc	FBgn0000479	5.16003	2.26067
FBtr0079110	Hsp60C-RA	Hsp60C	FBgn0031728	-5.20994	2.26067
FBtr0081339	mRpS18B-RB	mRpS18B	FBgn0032849	0.954281	2.25785
FBtr0085349	Nepl19-RA	Nepl19	FBgn0039612	1.26013	2.25702
FBtr0334920	CG6000-RC	CG6000	FBgn0039145	1.35962	2.25457
FBtr0071178	CG15343-RA	CG15343	FBgn0030029	-1.65365	2.25108
FBtr0074839	polo-RA	polo	FBgn0003124	-1.57315	2.24915
FBtr0332135	CG7201-RB	CG7201	FBgn0035865	5.23511	2.24818
FBtr0078501	CG32450-RA	CG32450	FBgn0052450	-5.01491	2.24787
FBtr0077080	QC-RA	QC	FBgn0052412	1.42383	2.24787
FBtr0310321	CG10073-RC	CG10073	FBgn0034440	5.09982	2.24594
FBtr0299693	CG42307-RC	CG42307	FBgn0259203	0.947122	2.24594
FBtr0300904	Mst84B-RC	Mst84B	FBgn0037464	-5.0402	2.24457
FBtr0077863	CG15353-RA	CG15353	FBgn0040718	-2.43939	2.24403
FBtr0303827	CG42815-RA	CG42815	FBgn0261997	4.79916	2.24333
FBtr0089870	CG3566-RB	CG3566	FBgn0029854	-1.01088	2.24259
FBtr0082908	CG14356-RA	CG14356	FBgn0038207	2.12905	2.24207
FBtr0300499	Pdp1-RI	Pdp1	FBgn0016694	2.45635	2.23765
FBtr0088842	CG12822-RB	CG12822	FBgn0033229	-1.05536	2.23562
FBtr0088449	CG1441-RB	CG1441	FBgn0033464	5.14736	2.23562
FBtr0081191	CG10621-RA	CG10621	FBgn0032726	-1.28884	2.2314
FBtr0082160	CG9471-RA	CG9471	FBgn0037749	-0.95984	2.2314
FBtr0081198	CG17349-RA	CG17349	FBgn0032771	-4.99862	2.22887
FBtr0337061	Pxd-RC	Pxd	FBgn0004577	-5.72785	2.22887
FBtr0340405	RhoGAP19D-RD	RhoGAP19D	FBgn0031118	5.7971	2.228
FBtr0335276	Src42A-RB	Src42A	FBgn0264959	1.64747	2.228
FBtr0082904	CG31327-RA	CG31327	FBgn0051327	-4.99862	2.22699
FBtr0345211	qless-RB	qless	FBgn0051005	4.22287	2.22312
FBtr0110786	CG12814-RB	CG12814	FBgn0037796	0.982504	2.22275
FBtr0082851	Hrb87F-RA	Hrb87F	FBgn0004237	1.00125	2.21915
FBtr0087624	S-Lap5-RA	S-Lap5	FBgn0033860	-4.99315	2.21566
FBtr0083437	CG17283-RA	CG17283	FBgn0038505	2.9106	2.21484
FBtr0331702	CG14257-RC	CG14257	FBgn0039479	3.87541	2.2117
FBtr0340160	cyr-RC	cyr	FBgn0030001	5.06249	2.2117
FBtr0088061	Damm-RA	Damm	FBgn0033659	-1.53994	2.20148
FBtr0072949	CG14949-RA	CG14949	FBgn0035358	1.52975	2.20056
FBtr0307381	CG32694-RF	CG32694	FBgn0052694	6.84816	2.19944
FBtr0082884	Mst87F-RA	Mst87F	FBgn0002862	-4.57316	2.19865
FBtr0339932	Sodh-1-RB	Sodh-1	FBgn0024289	-1.04188	2.19843
FBtr0344425	CG45064-RA	CG45064	FBgn0266434	2.71875	2.19799
FBtr0344424	CG45065-RA	CG45065	FBgn0266435	2.71875	2.19799
FBtr0302511	CG8026-RC	CG8026	FBgn0033391	-1.04938	2.19799
FBtr0076747	eIF4E5-RA	eIF4E5	FBgn0035823	-4.38197	2.19787
FBtr0302946	CG15282-RB	CG15282	FBgn0028855	1.95808	2.19426
FBtr0081024	CG5681-RA	CG5681	FBgn0032658	-4.08604	2.19426
FBtr0089178	ci-RA	ci	FBgn0004859	-0.957908	2.19426
FBtr0079799	Cks30A-RA	Cks30A	FBgn0010314	-1.70399	2.19426
FBtr0300044	CG42393-RA	CG42393	FBgn0259739	-5.0787	2.19422
FBtr0086752	CG14500-RA	CG14500	FBgn0034318	-1.00188	2.19319
FBtr0082853	Rbp4-RA	Rbp4	FBgn0010258	-1.67136	2.19198
FBtr0305664	Skeletor-RC	Skeletor	FBgn0262717	3.29504	2.19099
FBtr0076695	CG8005-RA	CG8005	FBgn0035854	1.23038	2.18976
FBtr0077256	CG14579-RA	CG14579	FBgn0031163	-4.80301	2.188
FBtr0076209	CG12522-RA	CG12522	FBgn0036131	4.2802	2.18388
FBtr0334791	Naprt-RG	Naprt	FBgn0031589	6.61709	2.18304
FBtr0113425	stv-RE	stv	FBgn0086708	0.978384	2.18289
FBtr0085587	Ppi1-RA	Ppi1	FBgn0051025	-4.32027	2.18254
FBtr0071048	brk-RA	brk	FBgn0024250	-1.22093	2.18244
FBtr0335284	CAH14-RB	CAH14	FBgn0034554	-4.77365	2.18244
FBtr0082907	CG14355-RA	CG14355	FBgn0038208	-4.09826	2.17998
FBtr0086249	CG16799-RA	CG16799	FBgn0034538	-0.930713	2.17943
FBtr0075132	CG5103-RA	CG5103	FBgn0036784	-4.96001	2.17772
FBtr0074267	Fur2-RG	Fur2	FBgn0004598	1.21907	2.17747
FBtr0305152	cwo-RC	cwo	FBgn0259938	1.11762	2.17697
FBtr0079380	CG17376-RB	CG17376	FBgn0042189	-4.7902	2.17639
FBtr0087456	Cyp6a21-RA	Cyp6a21	FBgn0033981	-1.78108	2.17639
FBtr0304931	ApepP-RB	ApepP	FBgn0026150	1.99977	2.17311
FBtr0344442	CG45076-RH	CG45076	FBgn0266446	1.17574	2.16896
FBtr0075302	CG11905-RG	CG11905	FBgn0036678	4.96998	2.16861
FBtr0081645	CG1105-RA	CG1105	FBgn0037465	-0.959044	2.16792
FBtr0305291	CG43139-RB	CG43139	FBgn0262613	-4.39608	2.16792
FBtr0308071	CG12268-RC	CG12268	FBgn0039131	4.98234	2.16787
FBtr0087998	CG13168-RC	CG13168	FBgn0033705	-5.14696	2.16787
FBtr0081222	fon-RB	fon	FBgn0032773	1.57334	2.16382
FBtr0339164	Gbp3-RB	Gbp3	FBgn0039031	-0.946522	2.16382
FBtr0073067	PHGPx-RA	PHGPx	FBgn0035438	-1.05453	2.16089
FBtr0078393	CG7202-RA	CG7202	FBgn0037086	-4.50787	2.15935
FBtr0344472	CG8927-RC	CG8927	FBgn0038405	2.85097	2.15935
FBtr0345925	Sdic2-RB	Sdic2	FBgn0053497	5.39078	2.1587
FBtr0077366	CG12576-RB	CG12576	FBgn0031190	4.5449	2.15845
FBtr0089426	CG18853-RA	CG18853	FBgn0042173	-1.25233	2.15656
FBtr0082003	neur-RA	neur	FBgn0002932	5.66006	2.15656
FBtr0114558	Cyp4aa1-RB	Cyp4aa1	FBgn0034053	1.6539	2.15614
FBtr0300282	CG7408-RD	CG7408	FBgn0036765	-1.80615	2.15567
FBtr0080254	CG4988-RA	CG4988	FBgn0032372	-4.77632	2.15565
FBtr0344978	CG33926-RB	CG33926	FBgn0053926	-2.65567	2.15366
FBtr0079308	AkhR-RA	AkhR	FBgn0025595	-1.5131	2.15352
FBtr0085489	RpS8-RC	RpS8	FBgn0039713	-0.95786	2.15152
FBtr0340204	yin-RA	yin	FBgn0265575	1.79399	2.15084
FBtr0078426	Atox1-RA	Atox1	FBgn0052446	-0.907895	2.14893
FBtr0330117	Atox1-RB	Atox1	FBgn0052446	-0.907895	2.14893
FBtr0082483	aurA-RA	aurA	FBgn0000147	-1.8163	2.14893
FBtr0073255	CG15005-RA	CG15005	FBgn0035508	3.90909	2.14564
FBtr0332630	CG17493-RB	CG17493	FBgn0040010	-1.74004	2.14481
FBtr0321309	CG43707-RH	CG43707	FBgn0263846	2.30099	2.14345
FBtr0088357	CG12902-RB	CG12902	FBgn0033512	-4.92525	2.1431
FBtr0308494	CG43397-RB	CG43397	FBgn0263271	-4.92525	2.1431
FBtr0081258	msb1l-RA	msb1l	FBgn0027949	-1.28926	2.1431
FBtr0081766	mRpS9-RA	mRpS9	FBgn0037529	0.985939	2.14256
FBtr0289963	CG13046-RB	CG13046	FBgn0036595	3.32971	2.14256
FBtr0088090	Egm-RA	Egm	FBgn0086712	0.941323	2.14256
FBtr0100544	PIP4K-RB	PIP4K	FBgn0039924	-1.03268	2.14256
FBtr0074711	Naa15-16-RA	Naa15-16	FBgn0031020	1.0243	2.14157
FBtr0300956	CG30427-RE	CG30427	FBgn0043792	4.33794	2.14038
FBtr0080108	CG6415-RA	CG6415	FBgn0032287	-1.0834	2.1399
FBtr0073633	CG32655-RA	CG32655	FBgn0052655	-4.92639	2.13736
FBtr0474747	CG44666-RB	CG44666	FBgn0265877	4.56542	2.13736
FBtr0321324	fal-RC	fal	FBgn0028380	-4.94352	2.13426
FBtr0077972	CG5001-RA	CG5001	FBgn0031322	1.00657	2.1342
FBtr0082142	CG8526-RA	CG8526	FBgn0037759	-4.7825	2.1342
FBtr0078511	CG11523-RA	CG11523	FBgn0037156	1.01385	2.13064
FBtr0075278	beg-RA	beg	FBgn0036691	0.92126	2.12913
FBtr0084440	SPE-RA	SPE	FBgn0039102	-1.49394	2.12861
FBtr0339099	Snp-RD	Snp	FBgn0265192	-1.42033	2.12754
FBtr0081745	CG2641-RA	CG2641	FBgn0037518	-1.02689	2.12572
FBtr0085182	CG13978-RA	CG13978	FBgn0039518	-4.76842	2.12569
FBtr0076945	Prat2-RB	Prat2	FBgn0041194	-2.32269	2.12483
FBtr0343513	CG30430-RB	CG30430	FBgn0050430	-4.94083	2.11974
FBtr0089209	Actbeta-RA	Actbeta	FBgn0024913	1.27115	2.11895
FBtr0079840	Trx-2-RA	Trx-2	FBgn0040070	1.24739	2.11812
FBtr0331787	CG14111-RB	CG14111	FBgn0036350	3.73134	2.11466
FBtr0071410	CG32694-RB	CG32694	FBgn0052694	5.26084	2.11466
FBtr0088487	hebe-RD	hebe	FBgn0033448	1.91513	2.10572
FBtr0304106	CG42331-RD	CG42331	FBgn0259233	5.60707	2.10457
FBtr0304604	pros-RI	pros	FBgn0004595	-5.08571	2.10322
FBtr0074193	CG8952-RA	CG8952	FBgn0030688	-1.00907	2.0997
FBtr0089921	Zip99C-RE	Zip99C	FBgn0039714	-1.11119	2.09951
FBtr0473595	CG30187-RF	CG30187	FBgn0050187	-1.42533	2.09871
FBtr0089982	Fur1-RA	Fur1	FBgn0004509	0.921758	2.09849
FBtr0307207	Rab3-GEF-RC	Rab3-GEF	FBgn0030613	-5.95616	2.09839
FBtr0100594	Adh-RI	Adh	FBgn0000055	-2.70744	2.0979
FBtr0088800	CG30376-RA	CG30376	FBgn0050376	-4.26368	2.0979
FBtr0307506	CG31075-RB	CG31075	FBgn0051075	-4.94714	2.0979
FBtr0073208	CG14990-RA	CG14990	FBgn0035496	-0.904346	2.09723
FBtr0075559	AGO2-RB	AGO2	FBgn0087035	-1.03968	2.09217
FBtr0113262	CG7907-RC	CG7907	FBgn0038887	-4.81647	2.0913
FBtr0080685	CG15279-RB	CG15279	FBgn0028886	5.12969	2.09081
FBtr0089062	Tsp42Ep-RA	Tsp42Ep	FBgn0033137	-6.95736	2.09081
FBtr0080271	Mst33A-RA	Mst33A	FBgn0028412	-5.37501	2.08819
FBtr0088706	CG12376-RA	CG12376	FBgn0033323	-4.92776	2.08593
FBtr0079696	mRpL51-RA	mRpL51	FBgn0032053	1.02833	2.085
FBtr0345947	ckn-RF	ckn	FBgn0033987	5.0873	2.085
FBtr0334969	C3G-RK	C3G	FBgn0259228	4.95525	2.08167
FBtr0082621	CG12256-RA	CG12256	FBgn0038002	3.58188	2.08129
FBtr0081760	dsx-RB	dsx	FBgn0000504	-4.93299	2.08093
FBtr0300056	TTLL3B-RB	TTLL3B	FBgn0031853	-4.08395	2.08061
FBtr0076664	mkg-p-RA	mkg-p	FBgn0035889	-3.34583	2.08006
FBtr0072100	l(2)efl-RA	l(2)efl	FBgn0011296	-1.00221	2.08001
FBtr0300550	CG4619-RB	CG4619	FBgn0032166	1.44489	2.07875
FBtr0088828	CG12769-RA	CG12769	FBgn0033252	4.90267	2.07867
FBtr0304826	Rbp-RF	Rbp	FBgn0262483	5.20086	2.07557
FBtr0088730	Lnpk-RA	Lnpk	FBgn0033309	-0.899991	2.07261
FBtr0299936	Pkcdelta-RC	Pkcdelta	FBgn0259680	5.00808	2.07002
FBtr0300563	CG15649-RB	CG15649	FBgn0034563	4.87157	2.06968
FBtr0076095	Sgs7-RA	Sgs7	FBgn0003377	-7.36744	2.0687
FBtr0089963	Tm1-RH	Tm1	FBgn0003721	1.49633	2.06819
FBtr0084376	CG13827-RA	CG13827	FBgn0039068	-0.994853	2.06701
FBtr0079355	snRNP-U1-70K-RA	snRNP-U1-70K	FBgn0016978	0.911619	2.06701
FBtr0078101	galectin-RA	galectin	FBgn0031213	-0.962092	2.06608
FBtr0070557	CG17959-RA	CG17959	FBgn0029647	4.86141	2.06362
FBtr0273304	Duba-RD	Duba	FBgn0036180	-5.22621	2.06362
FBtr0086957	mthl4-RB	mthl4	FBgn0034219	-1.01005	2.05676
FBtr0085368	Pdhb-RB	Pdhb	FBgn0039635	2.61129	2.05676
FBtr0074899	schuy-RA	schuy	FBgn0036925	-4.86388	2.05676
FBtr0089644	CG11892-RB	CG11892	FBgn0039313	-2.25865	2.05658
FBtr0332452	CLIP-190-RQ	CLIP-190	FBgn0020503	1.03014	2.05541
FBtr0087547	Arc2-RA	Arc2	FBgn0033928	0.911783	2.05494
FBtr0088478	Marc-RA	Marc	FBgn0033451	-1.55505	2.05437
FBtr0076503	Slc45-1-RA	Slc45-1	FBgn0035968	-1.13351	2.05358
FBtr0076831	CG8539-RA	CG8539	FBgn0035791	1.27306	2.0527
FBtr0075867	CG32119-RA	CG32119	FBgn0052119	-3.11483	2.05184
FBtr0334402	Mur89F-RB	Mur89F	FBgn0038492	3.88988	2.05074
FBtr0342732	Usp7-RC	Usp7	FBgn0030366	-2.25537	2.05074
FBtr0079438	gudu-RA	gudu	FBgn0031905	-4.69257	2.05009
FBtr0076485	CG3982-RA	CG3982	FBgn0035988	-4.23037	2.05007
FBtr0070422	SmydA-8-RA	SmydA-8	FBgn0053548	1.57458	2.04778
FBtr0332249	CG33012-RC	CG33012	FBgn0053012	-2.39032	2.044
FBtr0081898	pch2-RA	pch2	FBgn0051453	-1.7862	2.04269
FBtr0086669	GstE1-RA	GstE1	FBgn0034335	0.892555	2.04268
FBtr0085699	eIF4H2-RA	eIF4H2	FBgn0039797	-5.10123	2.04203
FBtr0300823	CG17549-RD	CG17549	FBgn0032774	-2.30038	2.0418
FBtr0088769	boly-RA	boly	FBgn0050362	-4.84715	2.04156
FBtr0074674	CG7884-RA	CG7884	FBgn0031001	4.79752	2.03909
FBtr0081056	CG31788-RA	CG31788	FBgn0051788	-4.67974	2.03905
FBtr0076700	CG13678-RA	CG13678	FBgn0035859	3.09841	2.03902
FBtr0088448	CG1441-RA	CG1441	FBgn0033464	5.57465	2.03902
FBtr0082940	soti-RA	soti	FBgn0038225	-4.74742	2.03902
FBtr0079272	retm-RA	retm	FBgn0031814	-1.18368	2.03849
FBtr0329951	retm-RB	retm	FBgn0031814	-1.18368	2.03849
FBtr0339779	CG8664-RB	CG8664	FBgn0030836	-2.85486	2.03684
FBtr0083367	MESK4-RA	MESK4	FBgn0043069	-3.83523	2.03549
FBtr0086511	tbrd-2-RA	tbrd-2	FBgn0034423	-4.01651	2.03435
FBtr0070007	CG9577-RA	CG9577	FBgn0031092	-0.940372	2.03325
FBtr0334538	Osi17-RD	Osi17	FBgn0037427	4.86805	2.03147
FBtr0301286	glob2-RB	glob2	FBgn0250846	-4.83758	2.03102
FBtr0073929	CG12540-RA	CG12540	FBgn0030570	4.22764	2.03068
FBtr0077947	CG5561-RA	CG5561	FBgn0031333	-4.84169	2.02985
FBtr0081471	Pld3-RA	Pld3	FBgn0032923	-1.10866	2.02985
FBtr0340459	CG15117-RF	CG15117	FBgn0034417	1.85065	2.02951
FBtr0074821	Ssk-RA	Ssk	FBgn0036945	-0.940427	2.02951
FBtr0074418	wus-RA	wus	FBgn0030805	2.05635	2.02951
FBtr0073302	CG12607-RB	CG12607	FBgn0035545	4.71283	2.0281
FBtr0076963	eIF4E4-RA	eIF4E4	FBgn0035709	-4.89451	2.02752
FBtr0080031	LManII-RB	LManII	FBgn0027611	-1.73816	2.02481
FBtr0071173	CG1387-RA	CG1387	FBgn0030033	-4.54029	2.02345
FBtr0072423	CG16896-RA	CG16896	FBgn0035073	-1.12533	2.02314
FBtr0079109	CG18266-RA	CG18266	FBgn0031724	-4.26784	2.02262
FBtr0076654	GstO2-RA	GstO2	FBgn0035906	1.49809	2.02262
FBtr0070497	ttm50-RA	ttm50	FBgn0250874	1.29277	2.02262
FBtr0077526	CG8851-RA	CG8851	FBgn0031546	-4.54772	2.0226
FBtr0113004	CG7378-RB	CG7378	FBgn0030976	0.919945	2.01859
FBtr0089094	myo-RC	myo	FBgn0026199	-0.938137	2.01712
FBtr0082953	mRpL11-RA	mRpL11	FBgn0038234	0.91849	2.01633
FBtr0072553	Ppm1-RA	Ppm1	FBgn0035143	-3.19815	2.01535
FBtr0113354	vig2-RD	vig2	FBgn0046214	-1.05819	2.01388
FBtr0080253	CG4983-RA	CG4983	FBgn0032371	-4.62838	2.01231
FBtr0333198	Obp99b-RB	Obp99b	FBgn0039685	-5.43588	2.01167
FBtr0310466	CG16781-RB	CG16781	FBgn0029661	-4.93076	2.01136
FBtr0308811	CG6865-RB	CG6865	FBgn0036817	3.24496	2.01136
FBtr0079221	Pfas-RC	Pfas	FBgn0000052	-1.10795	2.00525
FBtr0087461	SMC2-RA	SMC2	FBgn0027783	-0.90632	2.00464
FBtr0077750	CG3515-RA	CG3515	FBgn0031431	-4.81149	2.00454
FBtr0080888	Cyt-c-d-RA	Cyt-c-d	FBgn0086907	-4.50956	2.00454
FBtr0331830	Pex3-RB	Pex3	FBgn0036484	0.910656	2.00454
FBtr0085653	PH4alphaSG2-RA	PH4alphaSG2	FBgn0039779	-2.25119	2.00454
FBtr0081351	CG12617-RA	CG12617	FBgn0040996	-4.81279	2.00379
FBtr0081283	CG10188-RA	CG10188	FBgn0032796	-5.6127	1.99931
FBtr0301683	sinah-RC	sinah	FBgn0259794	-4.21714	1.99931
FBtr0088137	Prip-RA	Prip	FBgn0033635	-0.88859	1.99894
FBtr0085598	janB-RA	janB	FBgn0001281	-4.81285	1.99718
FBtr0088660	CG13747-RA	CG13747	FBgn0033364	-4.43465	1.99569
FBtr0345612	CG17105-RB	CG17105	FBgn0032280	-4.80756	1.99238
FBtr0087686	CG6145-RC	CG6145	FBgn0033853	0.908928	1.99233
FBtr0073226	CG14997-RA	CG14997	FBgn0035515	-0.927317	1.99233
FBtr0083959	Syp-RB	Syp	FBgn0038826	-2.61548	1.99233
FBtr0073851	up-RA	up	FBgn0004169	-1.10066	1.98863
FBtr0072340	ATPsynF-RA	ATPsynF	FBgn0035032	1.74244	1.98732
FBtr0340311	Ranbp16-RH	Ranbp16	FBgn0053180	-5.17869	1.98641
FBtr0076701	eIF4E3-RA	eIF4E3	FBgn0265089	-3.11494	1.98595
FBtr0473369	CG17841-RB	CG17841	FBgn0028480	0.922393	1.9846
FBtr0077578	CG15404-RA	CG15404	FBgn0031512	-5.96501	1.98419
FBtr0332190	pim-RB	pim	FBgn0003087	-5.35299	1.98337
FBtr0304653	sm-RJ	sm	FBgn0003435	-2.25189	1.97909
FBtr0100599	bbx-RC	bbx	FBgn0024251	-1.33318	1.97879
FBtr0273347	SelR-RI	SelR	FBgn0267376	-5.22844	1.9782
FBtr0082838	Ubc87F-RA	Ubc87F	FBgn0267383	-4.79492	1.97815
FBtr0088259	Prx2540-2-RA	Prx2540-2	FBgn0033518	-1.0426	1.9778
FBtr0333445	CG1143-RB	CG1143	FBgn0035359	1.78533	1.9763
FBtr0077745	ND-B17.2-RA	ND-B17.2	FBgn0031436	1.53423	1.976
FBtr0331446	twe-RD	twe	FBgn0002673	-5.0988	1.97471
FBtr0080239	CG4970-RB	CG4970	FBgn0032364	-4.78836	1.9743
FBtr0080177	CG14070-RA	CG14070	FBgn0032313	-4.78535	1.97362
FBtr0110787	CG34107-RA	CG34107	FBgn0083943	-4.63208	1.97114
FBtr0075329	TSG101-RA	TSG101	FBgn0036666	-0.900534	1.96961
FBtr0084417	CG10164-RA	CG10164	FBgn0039088	-4.62127	1.96799
FBtr0078064	nAChRbeta3-RA	nAChRbeta3	FBgn0031261	-1.06774	1.96706
FBtr0077612	CG31698-RA	CG31698	FBgn0051698	-6.09236	1.96428
FBtr0112435	CG34241-RA	CG34241	FBgn0250825	-4.77858	1.96396
FBtr0086320	CG9864-RA	CG9864	FBgn0034490	1.03371	1.96396
FBtr0083769	Scsalpha2-RA	Scsalpha2	FBgn0038708	-4.43049	1.96396
FBtr0070405	mRpL14-RA	mRpL14	FBgn0040389	0.948477	1.96272
FBtr0071606	Acox57D-p-RA	Acox57D-p	FBgn0034628	1.22022	1.96272
FBtr0088158	CG30025-RA	CG30025	FBgn0050025	-8.79921	1.96254
FBtr0070502	Spg7-RA	Spg7	FBgn0024992	0.88912	1.96254
FBtr0087862	Taz-RA	Taz	FBgn0026619	1.02023	1.95751
FBtr0081691	Ccp84Aa-RA	Ccp84Aa	FBgn0004783	4.52376	1.95667
FBtr0074453	CG5800-RA	CG5800	FBgn0030855	0.904832	1.95638
FBtr0301532	rdgB-RE	rdgB	FBgn0003218	-1.10594	1.95611
FBtr0085112	grass-RB	grass	FBgn0039494	-0.939413	1.95593
FBtr0086203	Spn42Da-RI	Spn42Da	FBgn0265137	-1.21679	1.95468
FBtr0077640	Rbp9-RF	Rbp9	FBgn0010263	5.3814	1.94985
FBtr0081249	CG33116-RA	CG33116	FBgn0053116	0.8785	1.94933
FBtr0079207	CG31639-RA	CG31639	FBgn0051639	-4.83737	1.94821
FBtr0088665	CG8170-RA	CG8170	FBgn0033365	3.5162	1.94642
FBtr0087250	CG10734-RA	CG10734	FBgn0034082	-4.16021	1.94596
FBtr0339244	Root-RE	Root	FBgn0039152	-5.27466	1.94596
FBtr0082492	mfas-RD	mfas	FBgn0260745	2.2649	1.94563
FBtr0301505	par-1-RS	par-1	FBgn0260934	-5.7864	1.93897
FBtr0072469	Pdk1-RG	Pdk1	FBgn0020386	4.88494	1.93893
FBtr0074611	CG6696-RA	CG6696	FBgn0030947	3.30856	1.93271
FBtr0343014	Ppa-RC	Ppa	FBgn0020257	-0.903578	1.93264
FBtr0333710	CG3819-RB	CG3819	FBgn0036833	-1.58731	1.93257
FBtr0080242	CG31705-RA	CG31705	FBgn0028490	0.981834	1.93197
FBtr0299930	sqa-RC	sqa	FBgn0259678	0.910338	1.92929
FBtr0339642	dpr17-RE	dpr17	FBgn0051361	-4.93835	1.92888
FBtr0305705	nw-RE	nw	FBgn0283508	-1.15136	1.9282
FBtr0343028	Zdhhc8-RF	Zdhhc8	FBgn0085478	5.30556	1.9276
FBtr0078279	CG4042-RA	CG4042	FBgn0037018	0.970948	1.92648
FBtr0076457	aay-RA	aay	FBgn0023129	-0.901542	1.92554
FBtr0331936	ND-B14-RB	ND-B14	FBgn0033570	-5.30266	1.92554
FBtr0343666	CG7953-RB	CG7953	FBgn0028533	-3.20037	1.92431
FBtr0075985	Smyd4-2-RA	Smyd4-2	FBgn0036282	1.99662	1.92321
FBtr0331201	eIF4A-RF	eIF4A	FBgn0001942	-0.993241	1.92291
FBtr0301784	UQCR-11-RC	UQCR-11	FBgn0260008	-1.07309	1.92181
FBtr0085419	beta4GalNAcTB-RA	beta4GalNAcTB	FBgn0039625	0.869505	1.92181
FBtr0087611	Rpn13-RB	Rpn13	FBgn0033886	-0.907023	1.92063
FBtr0307489	CARPB-RB	CARPB	FBgn0052698	-4.4468	1.91973
FBtr0087032	CG15919-RA	CG15919	FBgn0040743	3.6726	1.91923
FBtr0073968	opm-RA	opm	FBgn0264389	-1.27163	1.91899
FBtr0091489	PNUTS-RD	PNUTS	FBgn0053526	0.915375	1.91873
FBtr0079389	MME1-RA	MME1	FBgn0031881	1.05977	1.91779
FBtr0078454	CG14567-RA	CG14567	FBgn0037126	2.07335	1.91757
FBtr0346695	CG40813-RB	CG40813	FBgn0085521	-4.33899	1.91757
FBtr0332114	zormin-RE	zormin	FBgn0052311	5.37345	1.91757
FBtr0339691	CG7860-RB	CG7860	FBgn0030653	-2.28049	1.91671
FBtr0340277	sub-RB	sub	FBgn0003545	-1.65429	1.91671
FBtr0300851	CG42523-RA	CG42523	FBgn0260428	-4.59264	1.91182
FBtr0073392	CG15203-RA	CG15203	FBgn0030261	-0.910785	1.90739
FBtr0071083	CG32719-RA	CG32719	FBgn0052719	-4.55417	1.90494
FBtr0273384	flz-RB	flz	FBgn0286782	5.28861	1.90494
FBtr0084212	CG7071-RB	CG7071	FBgn0260467	2.11516	1.90455
FBtr0085099	Lerp-RA	Lerp	FBgn0051072	-1.47122	1.90455
FBtr0075618	Best3-RA	Best3	FBgn0036492	-4.39615	1.90332
FBtr0088522	CG1814-RA	CG1814	FBgn0033426	1.3507	1.90311
FBtr0083664	CG7702-RA	CG7702	FBgn0038638	-1.58541	1.90037
FBtr0088788	Rs1-RA	Rs1	FBgn0021995	1.01599	1.90035
FBtr0072332	CG4806-RA	CG4806	FBgn0260456	0.97921	1.89894
FBtr0072299	Crtp-RA	Crtp	FBgn0029501	-4.72193	1.89894
FBtr0473516	Syp-RV	Syp	FBgn0038826	-4.97492	1.89894
FBtr0091533	form3-RA	form3	FBgn0053556	1.64566	1.8985
FBtr0111146	mRpS5-RA	mRpS5	FBgn0287187	0.973154	1.89726
FBtr0078291	CG33284-RA	CG33284	FBgn0053284	-4.59043	1.89712
FBtr0074021	CG9106-RA	CG9106	FBgn0030624	-4.7276	1.89712
FBtr0345674	Cyp12d1-p-RB	Cyp12d1-p	FBgn0050489	4.34563	1.89712
FBtr0082538	ssp5-RA	ssp5	FBgn0037985	-3.45867	1.89712
FBtr0345212	Tm2-RG	Tm2	FBgn0004117	4.74488	1.89712
FBtr0321319	Atg18a-RD	Atg18a	FBgn0035850	-0.963087	1.89454
FBtr0073445	CG15200-RA	CG15200	FBgn0030278	-4.71636	1.89285
FBtr0082623	CG4860-RA	CG4860	FBgn0037999	-0.918453	1.89071
FBtr0085484	ca-RA	ca	FBgn0000247	0.982325	1.88776
FBtr0302924	CngA-RA	CngA	FBgn0261612	4.69365	1.88742
FBtr0071441	CG2909-RA	CG2909	FBgn0030189	0.950037	1.88583
FBtr0302972	GLS-RF	GLS	FBgn0261625	-0.904227	1.88576
FBtr0079425	Mst27D-RA	Mst27D	FBgn0051907	-4.46343	1.88571
FBtr0300059	CG9616-RB	CG9616	FBgn0038214	-1.12176	1.88473
FBtr0072987	CG1271-RA	CG1271	FBgn0035392	-1.06535	1.88209
FBtr0075529	Pka-C3-RA	Pka-C3	FBgn0000489	0.912596	1.88209
FBtr0339401	Vha36-3-RB	Vha36-3	FBgn0040377	1.27199	1.88209
FBtr0339785	KFase-RB	KFase	FBgn0031821	-1.11808	1.88072
FBtr0080872	CG5968-RA	CG5968	FBgn0032588	-4.70998	1.88008
FBtr0079202	CG13991-RA	CG13991	FBgn0031785	-4.55625	1.87976
FBtr0074859	CG7298-RA	CG7298	FBgn0036948	1.25899	1.8787
FBtr0083380	Actn3-RA	Actn3	FBgn0015008	-4.39269	1.87834
FBtr0072852	CG11815-RA	CG11815	FBgn0035299	-4.70783	1.87834
FBtr0084577	mRpS24-RA	mRpS24	FBgn0039159	0.885468	1.87797
FBtr0309112	hts-RO	hts	FBgn0263391	1.3213	1.87797
FBtr0077088	mthl2-RB	mthl2	FBgn0035623	-1.5391	1.87797
FBtr0077417	slf-RA	slf	FBgn0287234	2.02267	1.87797
FBtr0081455	CG33322-RA	CG33322	FBgn0053322	-4.7044	1.87559
FBtr0070944	CG17717-RA	CG17717	FBgn0029877	-4.73837	1.8753
FBtr0082001	neur-RC	neur	FBgn0002932	5.32959	1.8743
FBtr0085733	Alp4-RA	Alp4	FBgn0016123	-0.911837	1.87317
FBtr0301702	Cad89D-RB	Cad89D	FBgn0038439	3.81121	1.87191
FBtr0071046	CG1958-RA	CG1958	FBgn0029940	-4.69748	1.87191
FBtr0081290	CG10463-RA	CG10463	FBgn0032819	1.39011	1.87014
FBtr0339461	CG11883-RD	CG11883	FBgn0033538	1.18133	1.86854
FBtr0304976	CG43085-RA	CG43085	FBgn0262531	-0.889433	1.86854
FBtr0345519	Gbp2-RB	Gbp2	FBgn0034200	-1.17483	1.86854
FBtr0346087	hiw-RB	hiw	FBgn0030600	-0.880903	1.86744
FBtr0089699	Tim17b2-RA	Tim17b2	FBgn0020371	-4.85916	1.86543
FBtr0343671	CG8997-RB	CG8997	FBgn0028920	-0.913429	1.86427
FBtr0078903	MP1-RA	MP1	FBgn0027930	-0.952917	1.85949
FBtr0083023	CG14861-RA	CG14861	FBgn0038280	-4.68323	1.85658
FBtr0075324	CG9705-RB	CG9705	FBgn0036661	-0.902099	1.85658
FBtr0071481	CG12643-RA	CG12643	FBgn0040942	-1.21028	1.85651
FBtr0113225	CG6225-RB	CG6225	FBgn0038072	4.80379	1.85571
FBtr0083301	CG14891-RA	CG14891	FBgn0038445	-4.68433	1.85504
FBtr0333964	CG12607-RD	CG12607	FBgn0035545	4.86107	1.85492
FBtr0300613	CG12448-RC	CG12448	FBgn0028857	-4.68668	1.85487
FBtr0333616	Mbs-RQ	Mbs	FBgn0005536	-5.49102	1.85433
FBtr0077664	toc-RC	toc	FBgn0015600	-5.32981	1.8529
FBtr0081317	fs(2)ltoPP43-RB	fs(2)ltoPP43	FBgn0004811	-1.10898	1.8529
FBtr0085452	Cap-D2-RA	Cap-D2	FBgn0039680	-0.934305	1.85247
FBtr0306904	CG43318-RA	CG43318	FBgn0263023	-4.53206	1.85224
FBtr0112468	CG34273-RA	CG34273	FBgn0085302	4.80201	1.851
FBtr0076426	CG3408-RA	CG3408	FBgn0036008	-0.970449	1.84979
FBtr0082514	Dnali1-RA	Dnali1	FBgn0037962	-4.67724	1.84979
FBtr0081077	Cyp310a1-RA	Cyp310a1	FBgn0032693	-1.2424	1.84856
FBtr0392907	Klp54D-RD	Klp54D	FBgn0263076	4.92536	1.84856
FBtr0392908	Klp54D-RE	Klp54D	FBgn0263076	4.92536	1.84856
FBtr0078096	CG31921-RA	CG31921	FBgn0051921	-4.32015	1.84535
FBtr0076824	CG7716-RA	CG7716	FBgn0035800	-4.67327	1.84508
FBtr0081631	djl-RA	djl	FBgn0037463	-4.34928	1.84493
FBtr0344949	dpr6-RF	dpr6	FBgn0040823	-2.07617	1.83492
FBtr0345434	ProtA-RB	ProtA	FBgn0013300	-4.68101	1.83492
FBtr0075542	fwe-RA	fwe	FBgn0261722	-0.886118	1.8347
FBtr0088740	CG8701-RA	CG8701	FBgn0033287	-4.5389	1.83346
FBtr0330308	puf-RG	puf	FBgn0039214	-6.07734	1.83346
FBtr0290071	CG33003-RB	CG33003	FBgn0053003	4.28237	1.83279
FBtr0084457	Lsd-1-RB	Lsd-1	FBgn0039114	2.7483	1.83277
FBtr0301303	Dhc98D-RC	Dhc98D	FBgn0013813	-4.7211	1.83254
FBtr0070926	CG15892-RA	CG15892	FBgn0029859	-4.52032	1.8322
FBtr0075212	CG7707-RA	CG7707	FBgn0036703	-4.66812	1.8322
FBtr0339253	CG13631-RB	CG13631	FBgn0040600	0.899465	1.82937
FBtr0306587	Fer1HCH-RF	Fer1HCH	FBgn0015222	-5.07053	1.82609
FBtr0085609	Acph-1-RA	Acph-1	FBgn0000032	-0.97102	1.82467
FBtr0100532	Dhpr-RC	Dhpr	FBgn0035964	0.924489	1.82438
FBtr0086990	CG10950-RA	CG10950	FBgn0034205	-4.65663	1.82359
FBtr0083320	CG14880-RA	CG14880	FBgn0038422	2.78298	1.82296
FBtr0078156	CG4822-RA	CG4822	FBgn0031220	-5.45286	1.82296
FBtr0334555	Gprk2-RB	Gprk2	FBgn0261988	4.86224	1.82296
FBtr0332461	pwn-RB	pwn	FBgn0003174	1.53682	1.8224
FBtr0303265	poly-RB	poly	FBgn0086371	1.15748	1.82181
FBtr0332225	CG12620-RB	CG12620	FBgn0032626	-4.6621	1.82021
FBtr0072294	CG3492-RA	CG3492	FBgn0035007	-4.65204	1.82021
FBtr0112477	CG34281-RA	CG34281	FBgn0085310	3.69379	1.819
FBtr0339967	conv-RB	conv	FBgn0261269	0.887563	1.81871
FBtr0075894	Zmynd10-RA	Zmynd10	FBgn0266709	-2.07953	1.81718
FBtr0081705	CG1137-RA	CG1137	FBgn0037454	-4.64992	1.81491
FBtr0081832	mRpL1-RA	mRpL1	FBgn0037566	0.852339	1.81452
FBtr0074382	CG4955-RA	CG4955	FBgn0030814	-4.64365	1.81446
FBtr0307171	CG16854-RC	CG16854	FBgn0032338	-4.86128	1.81206
FBtr0339612	CG12290-RB	CG12290	FBgn0039419	0.911395	1.81154
FBtr0111230	CG40006-RA	CG40006	FBgn0058006	0.902834	1.81026
FBtr0306569	CG12963-RG	CG12963	FBgn0034031	-1.56426	1.80929
FBtr0074867	CG7365-RA	CG7365	FBgn0036939	1.63282	1.80639
FBtr0075033	Naxd-RA	Naxd	FBgn0036848	-0.841788	1.80639
FBtr0077003	CG8219-RA	CG8219	FBgn0035693	-2.21511	1.80527
FBtr0075433	CG13042-RA	CG13042	FBgn0036602	3.68279	1.80297
FBtr0332821	CG43897-RC	CG43897	FBgn0264489	1.82186	1.80297
FBtr0072836	Tmhs-RB	Tmhs	FBgn0262624	1.06202	1.80297
FBtr0070375	CG4025-RA	CG4025	FBgn0025624	-0.981593	1.80246
FBtr0070681	pon-RA	pon	FBgn0025739	-1.27202	1.80183
FBtr0300512	alpha-Man-Ia-RK	alpha-Man-Ia	FBgn0259170	-4.85196	1.8017
FBtr0080970	CG6380-RA	CG6380	FBgn0032632	-4.63378	1.79966
FBtr0340437	Cbs-RC	Cbs	FBgn0031148	1.14108	1.7981
FBtr0071054	CG1999-RA	CG1999	FBgn0029947	-3.94795	1.7981
FBtr0079424	Nuf2-RA	Nuf2	FBgn0031886	-2.01499	1.7981
FBtr0077074	Rcc1-RA	Rcc1	FBgn0002638	0.941558	1.79626
FBtr0345982	CG10932-RB	CG10932	FBgn0029969	-1.88804	1.79626
FBtr0331639	Cnot4-RL	Cnot4	FBgn0051716	5.89841	1.79599
FBtr0337026	CG17110-RB	CG17110	FBgn0039050	-2.1106	1.79589
FBtr0330661	CG31688-RG	CG31688	FBgn0263355	1.07347	1.79589
FBtr0331394	CG3842-RC	CG3842	FBgn0029866	-2.38423	1.79589
FBtr0084880	CG5111-RA	CG5111	FBgn0039343	-2.70109	1.79589
FBtr0310531	Chd64-RC	Chd64	FBgn0035499	-1.02358	1.79589
FBtr0076135	RIOK1-RB	RIOK1	FBgn0036187	1.2416	1.79432
FBtr0299905	CG6675-RB	CG6675	FBgn0032973	-4.93578	1.79251
FBtr0071521	CG9313-RA	CG9313	FBgn0034566	-4.7148	1.79251
FBtr0336760	Kdm2-RE	Kdm2	FBgn0037659	-5.65136	1.79251
FBtr0071677	Tim10-RB	Tim10	FBgn0027360	1.31392	1.79251
FBtr0084583	Slimp-RA	Slimp	FBgn0051133	0.928708	1.79213
FBtr0084627	CG5762-RA	CG5762	FBgn0039190	-4.76573	1.79155
FBtr0113333	CG12355-RB	CG12355	FBgn0040805	1.28726	1.79062
FBtr0342672	CG44625-RA	CG44625	FBgn0265836	1.58518	1.79021
FBtr0305706	CG43165-RA	CG43165	FBgn0262721	-3.13199	1.79003
FBtr0305650	CG42259-RB	CG42259	FBgn0266569	-5.14144	1.78951
FBtr0071544	Cht12-RA	Cht12	FBgn0050293	-4.09523	1.78645
FBtr0072890	CG9004-RA	CG9004	FBgn0035336	0.89302	1.78388
FBtr0073939	CG15890-RA	CG15890	FBgn0030576	1.2684	1.7834
FBtr0100372	Ih-RE	Ih	FBgn0263397	1.0427	1.7805
FBtr0072449	Kr-RA	Kr	FBgn0001325	-2.66415	1.78033
FBtr0080674	CG33309-RA	CG33309	FBgn0053309	-4.62223	1.77796
FBtr0113239	CG6118-RB	CG6118	FBgn0038339	4.66964	1.77762
FBtr0087424	CG7639-RB	CG7639	FBgn0033989	1.17417	1.77691
FBtr0075013	pip-RL	pip	FBgn0003089	3.88117	1.77691
FBtr0089674	sut4-RA	sut4	FBgn0028560	-4.48423	1.77565
FBtr0083679	CG7720-RA	CG7720	FBgn0038652	2.06487	1.7742
FBtr0112863	Phb2-RF	Phb2	FBgn0010551	2.14663	1.7727
FBtr0071973	CG13544-RA	CG13544	FBgn0034826	-4.61144	1.7727
FBtr0307048	Cpr65Aw-RB	Cpr65Aw	FBgn0052404	-1.73081	1.7727
FBtr0072430	Lcp9-RA	Lcp9	FBgn0025578	-2.15978	1.7727
FBtr0112497	CG34301-RA	CG34301	FBgn0085330	-0.864987	1.77205
FBtr0074376	CG9723-RA	CG9723	FBgn0030768	-0.858939	1.77205
FBtr0301398	kkv-RD	kkv	FBgn0001311	1.29553	1.77205
FBtr0071336	SmydA-9-RA	SmydA-9	FBgn0030102	-0.93804	1.77116
FBtr0080672	CG4701-RA	CG4701	FBgn0028868	-4.47426	1.7702
FBtr0084012	ppan-RA	ppan	FBgn0010770	0.984686	1.7702
FBtr0078139	mbm-RA	mbm	FBgn0086912	0.869632	1.76995
FBtr0333697	CG32195-RC	CG32195	FBgn0052195	1.23281	1.76944
FBtr0302501	NimB5-RB	NimB5	FBgn0028936	-1.64958	1.76944
FBtr0087005	GstS1-RB	GstS1	FBgn0010226	0.98862	1.76917
FBtr0339504	sqh-RD	sqh	FBgn0003514	4.71681	1.76825
FBtr0086708	CG5335-RA	CG5335	FBgn0034365	-0.857229	1.76729
FBtr0290203	CG15742-RC	CG15742	FBgn0030462	-4.45219	1.7661
FBtr0086797	olf186-F-RA	olf186-F	FBgn0041585	-0.962601	1.76591
FBtr0075923	CG17666-RA	CG17666	FBgn0036311	-4.60788	1.76588
FBtr0086696	rswl-RA	rswl	FBgn0034351	1.12341	1.7653
FBtr0076511	mRpL12-RA	mRpL12	FBgn0011787	1.41588	1.76418
FBtr0307032	Hrb27C-RH	Hrb27C	FBgn0004838	0.871535	1.76418
FBtr0086745	CG10914-RA	CG10914	FBgn0034307	1.06719	1.76418
FBtr0076782	Pdp1-RC	Pdp1	FBgn0016694	2.45452	1.76354
FBtr0301283	Cyp12e1-RC	Cyp12e1	FBgn0037817	-0.845344	1.76281
FBtr0085814	CG31204-RA	CG31204	FBgn0051204	-4.46257	1.76243
FBtr0082265	pug-RA	pug	FBgn0020385	-0.963642	1.76243
FBtr0073139	CG10862-RA	CG10862	FBgn0035455	-2.91906	1.76241
FBtr0083864	CG10887-RA	CG10887	FBgn0038773	-2.27225	1.76241
FBtr0334961	CG31313-RC	CG31313	FBgn0051313	-1.65671	1.76197
FBtr0073228	CG1265-RB	CG1265	FBgn0035517	-0.836355	1.75989
FBtr0334852	CG44085-RD	CG44085	FBgn0264894	3.08791	1.75989
FBtr0082018	pasi2-RC	pasi2	FBgn0037680	-1.13958	1.75867
FBtr0088191	Listericin-RA	Listericin	FBgn0033593	-1.85815	1.75849
FBtr0079760	CG18662-RA	CG18662	FBgn0040963	-4.25006	1.75741
FBtr0081690	Ccp84Ad-RA	Ccp84Ad	FBgn0004780	5.38977	1.75657
FBtr0074618	CG15040-RA	CG15040	FBgn0030940	-3.08843	1.75651
FBtr0100583	Naa80-RB	Naa80	FBgn0037747	-1.19728	1.75279
FBtr0079635	Su(var)205-RA	Su(var)205	FBgn0003607	-1.07595	1.751
FBtr0331932	RpLP1-RB	RpLP1	FBgn0002593	-1.84631	1.75025
FBtr0072911	CG15878-RA	CG15878	FBgn0035316	-4.44097	1.74715
FBtr0071020	CG4615-RA	CG4615	FBgn0029935	-1.01044	1.747
FBtr0072630	LysE-RA	LysE	FBgn0004428	-2.60885	1.747
FBtr0081033	Slc25A46b-RA	Slc25A46b	FBgn0032664	-4.58565	1.747
FBtr0333090	eRF3-RC	eRF3	FBgn0020443	0.970422	1.74629
FBtr0091702	anox-RB	anox	FBgn0064116	2.35012	1.74539
FBtr0074663	CG14190-RA	CG14190	FBgn0030979	-4.57362	1.74539
FBtr0091703	SLIRP1-RA	SLIRP1	FBgn0064117	2.35012	1.74539
FBtr0083854	Surf6-RA	Surf6	FBgn0038746	1.26007	1.74539
FBtr0084956	E(spl)malpha-BFM-RA	E(spl)malpha-BFM	FBgn0002732	-3.66967	1.74516
FBtr0080848	cni-RA	cni	FBgn0000339	-1.25007	1.74417
FBtr0330331	Ack-like-RD	Ack-like	FBgn0263998	5.30016	1.74382
FBtr0112514	CG34316-RA	CG34316	FBgn0085345	-1.87477	1.74382
FBtr0306150	CG9812-RD	CG9812	FBgn0034860	2.43995	1.74382
FBtr0074820	Ssk-RB	Ssk	FBgn0036945	0.886461	1.74246
FBtr0334807	Mmp2-RC	Mmp2	FBgn0033438	-1.3897	1.73936
FBtr0073383	CG15208-RA	CG15208	FBgn0030247	-4.41172	1.73547
FBtr0075633	GlyRS-RB	GlyRS	FBgn0027088	2.93182	1.73547
FBtr0078425	CG32445-RA	CG32445	FBgn0052445	-4.29136	1.73513
FBtr0077117	Cralbp-RA	Cralbp	FBgn0035636	3.81279	1.73469
FBtr0071708	HmgD-RA	HmgD	FBgn0004362	-1.37915	1.73393
FBtr0339423	Pal1-RD	Pal1	FBgn0283510	-1.11118	1.73393
FBtr0082011	CG31100-RA	CG31100	FBgn0051100	1.44227	1.73308
FBtr0071620	CG30393-RA	CG30393	FBgn0050393	-4.61747	1.73266
FBtr0310048	CG11737-RC	CG11737	FBgn0037592	-0.917554	1.73235
FBtr0344108	CG31678-RE	CG31678	FBgn0051678	5.29054	1.7299
FBtr0087857	CG17580-RA	CG17580	FBgn0040755	-4.55365	1.72419
FBtr0074048	Alp11-RA	Alp11	FBgn0030661	1.93187	1.724
FBtr0082636	Hsp70Bbb-RA	Hsp70Bbb	FBgn0051354	-1.71321	1.72279
FBtr0077543	CG31778-RA	CG31778	FBgn0051778	-3.33804	1.72174
FBtr0082409	CG14708-RA	CG14708	FBgn0037910	-3.85929	1.72128
FBtr0077930	CG33128-RA	CG33128	FBgn0053128	-1.06007	1.72128
FBtr0078230	CG5262-RA	CG5262	FBgn0036988	-1.54267	1.72128
FBtr0086706	CG5323-RA	CG5323	FBgn0034362	0.841958	1.72128
FBtr0081157	DCTN6-p27-RA	DCTN6-p27	FBgn0086446	-0.949122	1.72128
FBtr0087231	Got1-RB	Got1	FBgn0001124	-5.04855	1.72128
FBtr0085385	Rpn2-RA	Rpn2	FBgn0028692	-0.984947	1.71927
FBtr0330379	Rpn2-RB	Rpn2	FBgn0028692	-0.984947	1.71927
FBtr0070584	Rala-RC	Rala	FBgn0015286	-1.59376	1.71927
FBtr0340248	Lip1-RB	Lip1	FBgn0023496	3.24864	1.71832
FBtr0078652	Rm62-RA	Rm62	FBgn0003261	4.69241	1.71782
FBtr0087296	Diap2-RA	Diap2	FBgn0015247	-0.952425	1.71737
FBtr0076606	ImpE1-RA	ImpE1	FBgn0001253	3.64149	1.71737
FBtr0345931	CG13325-RD	CG13325	FBgn0033792	-5.22217	1.71614
FBtr0078009	Dbp21E2-RA	Dbp21E2	FBgn0086130	0.841294	1.71614
FBtr0084506	KrT95D-RB	KrT95D	FBgn0020647	-5.32003	1.71542
FBtr0082994	CG3610-RA	CG3610	FBgn0038266	-4.42858	1.71533
FBtr0085055	TwdlL-RB	TwdlL	FBgn0039437	4.5916	1.71496
FBtr0114546	CG7140-RB	CG7140	FBgn0037147	-4.4181	1.71475
FBtr0088743	Lcp3-RA	Lcp3	FBgn0002534	-2.38315	1.71475
FBtr0070960	CG14439-RA	CG14439	FBgn0029898	0.891992	1.71422
FBtr0087016	CG8963-RA	CG8963	FBgn0034181	-1.20654	1.71368
FBtr0083810	CG6231-RA	CG6231	FBgn0038720	0.911102	1.70974
FBtr0088902	Nop17l-RB	Nop17l	FBgn0033224	0.936396	1.70972
FBtr0081901	mRpL19-RA	mRpL19	FBgn0037608	0.823617	1.70866
FBtr0347201	Bin1-RC	Bin1	FBgn0024491	5.07019	1.70847
FBtr0088084	CG13196-RA	CG13196	FBgn0033645	4.22209	1.70847
FBtr0075363	spd-2-RA	spd-2	FBgn0027500	-0.899811	1.70847
FBtr0085456	CG15506-RA	CG15506	FBgn0039686	2.58994	1.70607
FBtr0309226	Cda5-RG	Cda5	FBgn0051973	5.92583	1.70535
FBtr0071911	CycB-RA	CycB	FBgn0000405	-1.82798	1.70505
FBtr0078518	CG14456-RA	CG14456	FBgn0037176	1.02811	1.7026
FBtr0345908	CG3032-RB	CG3032	FBgn0029928	-4.57554	1.7026
FBtr0339562	CG31673-RB	CG31673	FBgn0051673	1.01073	1.7026
FBtr0072784	GV1-RA	GV1	FBgn0027790	1.08993	1.7026
FBtr0329860	CG3500-RB	CG3500	FBgn0034849	-1.13353	1.69939
FBtr0075170	CG5589-RA	CG5589	FBgn0036754	1.29123	1.69868
FBtr0078610	Osi17-RA	Osi17	FBgn0037427	3.44084	1.69868
FBtr0084382	bb8-RA	bb8	FBgn0039071	-3.54482	1.69556
FBtr0084122	CG15498-RA	CG15498	FBgn0038892	-4.52837	1.69529
FBtr0084832	rha-RA	rha	FBgn0027376	-2.69942	1.69529
FBtr0080802	CG13245-RA	CG13245	FBgn0045827	-4.45969	1.69428
FBtr0332229	CG43816-RA	CG43816	FBgn0264364	-4.45969	1.69428
FBtr0084242	CG5391-RA	CG5391	FBgn0038943	1.70119	1.69422
FBtr0070697	CG12684-RA	CG12684	FBgn0029717	-4.52405	1.69342
FBtr0344115	CG17267-RC	CG17267	FBgn0038821	3.04329	1.6932
FBtr0301209	CG13868-RB	CG13868	FBgn0034501	0.94617	1.69292
FBtr0088633	CG8080-RA	CG8080	FBgn0033373	-1.15669	1.69255
FBtr0070873	Nep1-RA	Nep1	FBgn0029843	1.16545	1.68942
FBtr0086273	RpS18-RB	RpS18	FBgn0010411	-0.983764	1.68914
FBtr0081679	CG31482-RA	CG31482	FBgn0051482	-4.52419	1.68914
FBtr0081032	CG31741-RA	CG31741	FBgn0051741	-2.87024	1.68914
FBtr0087992	Cyp6g1-RA	Cyp6g1	FBgn0025454	-2.03259	1.68914
FBtr0073414	Imp-RH	Imp	FBgn0285926	0.86818	1.68914
FBtr0076898	CG9953-RA	CG9953	FBgn0035726	-1.1058	1.68678
FBtr0074475	CG8173-RA	CG8173	FBgn0030864	-1.78356	1.68672
FBtr0078191	zye-RA	zye	FBgn0036985	2.47999	1.68599
FBtr0300949	CG42536-RA	CG42536	FBgn0260644	-4.51698	1.68563
FBtr0071928	Cyp6d2-RA	Cyp6d2	FBgn0034756	1.42726	1.68517
FBtr0080251	CG14926-RA	CG14926	FBgn0032360	-5.00349	1.68392
FBtr0344324	out-RB	out	FBgn0259834	1.61279	1.68363
FBtr0070710	Pdha-RB	Pdha	FBgn0028325	1.44433	1.68334
FBtr0086324	CG16894-RA	CG16894	FBgn0034483	-4.3993	1.68281
FBtr0306571	CG12963-RI	CG12963	FBgn0034031	-1.28175	1.68261
FBtr0077471	CG15425-RA	CG15425	FBgn0265269	-4.51787	1.68259
FBtr0112426	CG34232-RB	CG34232	FBgn0085261	0.913948	1.68259
FBtr0334747	Csp-RE	Csp	FBgn0004179	0.984971	1.68259
FBtr0344543	SclA-RA	SclA	FBgn0266491	0.847155	1.68259
FBtr0344540	SclB-RB	SclB	FBgn0266492	0.847155	1.68259
FBtr0445676	CG46298-RB	CG46298	FBgn0283625	-4.55865	1.68246
FBtr0079154	CG9021-RA	CG9021	FBgn0031747	-4.25778	1.68246
FBtr0307592	CG43386-RC	CG43386	FBgn0263216	6.94	1.68236
FBtr0080290	Nfs1-RA	Nfs1	FBgn0032393	0.859866	1.68236
FBtr0076891	mRpL50-RA	mRpL50	FBgn0028648	0.94243	1.68184
FBtr0081701	sowi-RA	sowi	FBgn0037460	-4.37188	1.68184
FBtr0084450	Hmgcr-RA	Hmgcr	FBgn0263782	1.24851	1.68123
FBtr0073966	CG9065-RA	CG9065	FBgn0030610	0.818495	1.68054
FBtr0078127	CG3345-RA	CG3345	FBgn0031240	-3.50352	1.67974
FBtr0075604	CG7841-RA	CG7841	FBgn0036502	1.13268	1.67967
FBtr0300287	CG34315-RB	CG34315	FBgn0085344	-4.51794	1.67856
FBtr0087768	Orc3-RA	Orc3	FBgn0005654	-4.51794	1.67856
FBtr0342883	Rgk3-RF	Rgk3	FBgn0085426	2.02718	1.67856
FBtr0332426	CG3588-RI	CG3588	FBgn0025643	1.78272	1.67686
FBtr0332005	CG43800-RB	CG43800	FBgn0264344	-4.72612	1.67678
FBtr0334054	CG8100-RB	CG8100	FBgn0036410	-3.18256	1.67678
FBtr0310668	Rcd1-RD	Rcd1	FBgn0033897	-5.14504	1.67667
FBtr0082426	CG14718-RA	CG14718	FBgn0037939	-3.88169	1.67544
FBtr0343645	He-RC	He	FBgn0028430	-1.78648	1.6752
FBtr0475190	CG45273-RB	CG45273	FBgn0266811	4.14948	1.67415
FBtr0082759	yellow-e3-RA	yellow-e3	FBgn0038150	-2.88854	1.67356
FBtr0306301	CG9636-RD	CG9636	FBgn0037556	-5.29895	1.67323
FBtr0333324	Atpalpha-RJ	Atpalpha	FBgn0002921	0.879159	1.67007
FBtr0347219	CG7606-RC	CG7606	FBgn0040565	-4.35862	1.66952
FBtr0071714	Grx1t-RA	Grx1t	FBgn0034658	-4.50749	1.66918
FBtr0082173	mtTFB2-RA	mtTFB2	FBgn0037778	0.935183	1.6647
FBtr0339575	CG16704-RB	CG16704	FBgn0031558	-2.02802	1.66441
FBtr0299605	CG13700-RB	CG13700	FBgn0036785	-4.74961	1.66404
FBtr0302847	Gfat1-RK	Gfat1	FBgn0287209	1.29704	1.66301
FBtr0080617	NimB4-RA	NimB4	FBgn0028542	-0.906201	1.66272
FBtr0071468	CG32686-RB	CG32686	FBgn0052686	-4.97347	1.66231
FBtr0304069	f-RJ	f	FBgn0262111	4.42264	1.66154
FBtr0087536	SmydA-1-RA	SmydA-1	FBgn0033917	1.35532	1.66154
FBtr0299736	CG42319-RA	CG42319	FBgn0259219	-1.43485	1.66071
FBtr0302890	CG42688-RA	CG42688	FBgn0265263	-4.42949	1.66071
FBtr0343407	CG13795-RC	CG13795	FBgn0031937	-4.60691	1.66033
FBtr0079042	Rtnl1-RA	Rtnl1	FBgn0053113	-1.1581	1.66021
FBtr0344210	CG2528-RE	CG2528	FBgn0032969	-4.49716	1.66021
FBtr0079451	CG6441-RA	CG6441	FBgn0031920	-4.74405	1.66021
FBtr0079151	CG9016-RA	CG9016	FBgn0031751	-4.74699	1.66021
FBtr0079925	Cyp4e3-RA	Cyp4e3	FBgn0015035	-2.45662	1.66021
FBtr0088124	deltaTry-RA	deltaTry	FBgn0010358	-1.20021	1.66021
FBtr0089711	MESK2-RD	MESK2	FBgn0043070	-0.861167	1.66021
FBtr0072404	Phk-3-RA	Phk-3	FBgn0035089	1.24699	1.66021
FBtr0290073	CG33287-RB	CG33287	FBgn0053287	-4.49542	1.6597
FBtr0302415	CG33666-RB	CG33666	FBgn0053666	-4.50024	1.6589
FBtr0344449	CG42779-RB	CG42779	FBgn0261847	-2.61807	1.6587
FBtr0083632	CG7694-RA	CG7694	FBgn0038627	0.818369	1.6587
FBtr0082861	CG9759-RA	CG9759	FBgn0038160	-1.9843	1.65687
[truncated: 911 more rows]
