# Supplementary material for: Allele-specific alternative splicing of Drosophila Ribosomal protein S21 suppresses a lethal mutation in the Phosphorylated adaptor for RNA export (Phax) gene
Source: G3 (Bethesda). 2022 Aug 3;12(9):jkac195. doi: 10.1093/g3journal/jkac195 (PMC9434302; doi:10.1093/g3journal/jkac195)
Supplement: jkac195_Supplementary_Data [file jkac195_supplementary_data.zip › Suppl/Supplemental_Table_S1_G3-2022-403548.xlsx]

## Sheet: Sheet1
Supplemental Table S1
	RT-PCR oligonucleotide pairs
Transcript	Forward	Reverse
RpS21 proximal pA	AAGGACGGCATCATTACCAA	ACGTTAAATTACAAAGGGAAATCGCTTTATTACCA
Human RPS21e	GTCAGATGATTCCATTCTCCGATTG	CAAATATTCCACATCTGTGATTCTCTCC
RpS21 mini-gene	GCAGTCGAACATGTAGCTGACTCAGGTCAC	TGGATCACTTGTGCAAGCATCACATCGTAG
	Real-time qRT-PCR oligonucleotide pairs
Transcript	Forward	Reverse
α-Tubulin at 84B	TGGGCCCGTCTGGACCACAA	TCGCCGTCACCGGAGTCCAT
B52	TTGGACACGTCACGCGATTTGTTGGA	CGTCGCACTCGCGCTCCAAGTCT
	Oligonucleotide pairs for PCR template for dsRNA
RNAi target	Forward	Reverse	DRSC #
B52	TAATACGACTCACTATAGGGACCGCAATAACGAGAGCAT	TAATACGACTCACTATAGGCCGGTGTACAAGTCGCAGTA	DRSC25482
lacZ	TAATACGACTCACTATAGGTAAATTGTAAGCGTTAATATTTTG	TAATACGACTCACTATAGGAATTCGATATCAAGCTTATCGAT
	Gene flanking oligonucleotide pairs to clone the RpS21 gene for sequencing
Gene	Forward	Reverse
RpS21	GATCAAAAGCTTAGCTGGTACGCAAAACTTCC	AATCGAGGATCCTTCTCAAAAATTCGCATCCA
	Genotyping oligos
RpS21 long allele	GGAACTTCTAAGCGTGGCGTA	TGGTTCCTGAAAGCACCCGTA
RpS21 short allele	CCTTGCAGGAACTTCTAAGTTCCC	GTGGCTGAAAAGTCTTATTGGAAGTCA
Phax gene	ATGATGGAACTGCACGCAAATGAC	GGTCTATCTATGCAAGAATAGTATAAAAGGGGC
P{lacW} PhaxSH0641	GTAAAACGACGGCCAGT	GGTCTATCTATGCAAGAATAGTATAAAAGGGGC
